# Supplementary material for: Deciphering the catalytic mechanism of superoxide dismutase activity of carbon dot nanozyme
Source: Nat Commun. 2023 Jan 11;14:160. doi: 10.1038/s41467-023-35828-2 (PMC9834297; doi:10.1038/s41467-023-35828-2)
Supplement: Supplementary file 4 — Source Data [file 41467_2023_35828_MOESM4_ESM.xlsx]

## Sheet: Fig.1d
graphite powder-derived C-dots						carbon black-derived C-dots						activated charcoal-derived C-dots
Concentration (μg/mL)	Inhibition rate (%)					Concentration (μg/mL)	Inhibition rate (%)					Concentration (μg/mL)	Inhibition rate (%)
	1	2	3				1	2	3				1	2	3
0.651042	4.69314	6.25752	6.37786			0.651042	6.7519	6.39233	5.43348			0.08138	17.3803	17.2544	16.7506
1.30208	7.34055	10.9507	10.1083			1.30208	12.3851	12.6249	12.2653			0.16276	27.8337	28.3375	29.3451
2.60417	18.8929	16.4862	19.9759			2.60417	23.8913	25.3296	22.3332			0.325521	45.7179	42.4433	40.6801
5.20833	32.3706	31.5283	32.0096			5.20833	32.1614	34.3188	36.2365			0.651042	62.2166	61.9647	61.461
10.4167	47.6534	48.9771	51.1432			10.4167	49.5406	50.4994	49.7803			1.30208	77.7078	76.4484	75.3149
20.8333	67.509	67.87	71.3598			20.8333	66.2006	67.519	66.2006			2.60417	87.5315	87.2796	86.1461
41.6667	82.0698	84.9579	85.5596			41.6667	79.6244	79.984	80.5833			5.20833	94.5844	94.9622	94.7103
83.3333	88.0866	89.1697	89.29			83.3333	91.4902	89.9321	87.8945			10.4167	96.9773	97.1033	96.9773
												20.8333	94.7103	97.9849	98.1108
IC50	10.28					IC50	9.963					41.6667	98.7405	98.1108	98.2368
Specific activity	405 U/mg					Specific activity	418 U/mg
												IC50	0.4078
												Specific activity	10217 U/mg
												activated charcoal-derived C-dots
												Concentration (μg/mL)	Inhibition rate (%)
													1	2	3
												0.08138	23.8176	22.6672	22.7951
												0.16276	28.2914	29.314	28.6749
												0.325521	43.6302	42.3519	41.9685
												0.651042	58.3298	58.3298	56.9237
												1.30208	76.225	74.1798	73.0294
												2.60417	86.9621	86.323	84.9169
												5.20833	93.0976	93.0976	92.9697
												10.4167	96.6766	96.2931	96.5488
												20.8333	97.9548	97.9548	97.9548
												41.6667	98.4661	98.3383	98.0827
												IC50	0.4142
												Specific activity	10060 U/mg
												activated charcoal-derived C-dots
												Concentration (μg/mL)	Inhibition rate (%)
													1	2	3
												0.08138	31.1304	30.1913	30.9217
												0.16276	35.4087	36.8696	36.4522
												0.325521	45.6348	42.6087	42.087
												0.651042	59.0957	61.4957	59.2
												1.30208	73.1826	72.1391	73.6
												2.60417	84.6609	85.287	84.9739
												5.20833	91.4435	87.5826	88.4174
												10.4167	93.9478	95.0957	95.0957
												20.8333	97.0783	97.6	97.4957
												41.6667	95.6174	95.8261	97.287
												IC50	0.3465
												Specific activity	12025 U/mg
												Avg	10767 U/mg

## Sheet: Fig.1e
	graphite powder-derived C-dots	carbon black-derived C-dots	activated charcoal-derived C-dots
Raman shift (cm-1)	Intensity	Intensity	Intensity
1000.52	-51.5944	121.09	48.8297
1002.45	-67.8491	130.729	60.0783
1004.38	-31.3095	139.897	50.9273
1006.3	-25.1913	142.285	51.068
1008.23	-55.5448	137.291	57.0925
1010.16	-60.0508	132.39	52.4119
1012.09	-10.2183	137.86	48.022
1014.02	6.66512	142.006	66.5596
1015.95	-44.4498	130.235	77.3719
1017.88	-59.8604	145.209	69.1414
1019.8	-42.6345	167.244	56.7924
1021.73	-17.7159	166.696	76.8149
1023.66	-28.733	158.463	90.3114
1025.59	-50.9965	158.948	71.2254
1027.52	-0.63359	150.653	77.9415
1029.45	-18.1163	177.166	60.7047
1031.38	-37.5372	175.767	63.8171
1033.3	-48.0142	172.853	83.9747
1035.23	-36.8728	172.249	86.19
1037.16	-27.6653	176.97	73.1497
1039.09	-20.9846	179.952	70.1481
1041.02	1.35282	177.369	85.7474
1042.95	27.7499	182.613	93.9071
1044.87	5.28963	196.11	84.3493
1046.8	-53.2263	193.952	79.9753
1048.73	-57.7663	185.84	81.5205
1050.66	-32.2131	193.85	81.6226
1052.59	-34.8033	207.541	93.3586
1054.52	-59.3861	197.419	109.115
1056.44	-64.2433	178.513	109.226
1058.37	-46.0254	216.994	100.963
1060.3	23.1055	238.233	109.976
1062.23	-65.7151	222.742	89.036
1064.16	-12.3166	228.984	89.7893
1066.09	20.8865	222.111	102.891
1068.02	23.793	224.904	107.079
1069.94	35.0844	236.449	108.817
1071.87	30.0025	235.491	120.177
1073.8	-39.596	234.543	125.696
1075.73	-70.9403	245.622	122.346
1077.66	-30.9493	259.112	121.269
1079.59	-10.1466	264.919	123.455
1081.52	11.2777	256.917	128.366
1083.44	25.6266	252.431	128.027
1085.37	33.247	256.067	130.955
1087.3	47.2151	265.345	139.293
1089.23	64.2112	276.931	138.808
1091.16	47.8971	255.773	153.06
1093.09	59.9218	272.721	159.256
1095.01	88.9148	284.36	147.435
1096.94	34.755	287.929	162.463
1098.87	36.3413	281.363	166.007
1100.8	67.0768	283.084	156.371
1102.73	56.7733	298.952	157.168
1104.66	46.4984	309.561	168.973
1106.59	54.7492	310.121	173.31
1108.51	73.4041	309.113	174.929
1110.44	124.187	305.713	179.025
1112.37	131.834	310.545	176.201
1114.3	57.4724	334.394	179.617
1116.23	55.0334	342.829	189.24
1118.16	133.18	331.226	187.896
1120.08	153.017	326.947	175.223
1122.01	115.954	331.158	185.547
1123.94	71.263	355.389	205.293
1125.87	151.055	347.685	190.972
1127.8	160.038	345.913	193.103
1129.73	103.291	366.565	194.872
1131.65	85.5169	366.041	205.219
1133.58	123.312	358.063	214.536
1135.51	174.975	372.01	211.116
1137.44	209.323	386.019	207.148
1139.37	173.041	374.608	214.689
1141.3	149.293	365.815	222.448
1143.23	186.451	367.469	218.658
1145.15	164.634	363.384	209.841
1147.08	160.225	379.385	210.819
1149.01	140.657	372.243	224.044
1150.94	134.11	359.618	231.389
1152.87	182.263	385.742	230.512
1154.8	191.162	402.99	243.5
1156.72	158.905	380.137	220.724
1158.65	130.825	374.822	230.209
1160.58	153.556	374.841	241.445
1162.51	173.772	385.255	248.239
1164.44	186.811	396.627	249.402
1166.37	197.22	400.655	256.821
1168.3	192.933	398.293	268.372
1170.22	171.69	396.079	267.167
1172.15	169.513	397.71	253.411
1174.08	179.512	404.359	245.955
1176.01	151.269	415.192	251.687
1177.94	150.884	418.879	267.113
1179.87	205.196	406.478	274.245
1181.8	254.843	413.768	270.674
1183.72	238.778	412.631	271.177
1185.65	178.167	401.093	264.582
1187.58	151.849	412.516	250.106
1189.51	180.594	405.192	290.685
1191.44	196.842	428.506	284.809
1193.37	215.967	436.937	280.552
1195.29	218.036	437.777	284.565
1197.22	223.204	420.645	299.597
1199.15	227.982	414.452	301.214
1201.08	229.563	425.689	301.408
1203.01	233.826	435.242	314.316
1204.94	250.165	434.321	321.449
1206.87	279.959	441.03	306.26
1208.79	290.628	451.353	308.225
1210.72	235.083	433.647	325.351
1212.65	257.739	433.76	339.703
1214.58	273.347	448.983	344.04
1216.51	291.159	491.803	352.571
1218.44	276.165	505.256	351.921
1220.37	253.36	490.195	345.377
1222.29	301.576	498.214	359.434
1224.22	390.094	504.671	387.783
1226.15	409.903	527.238	387.878
1228.08	347.504	550.36	380.266
1230.01	307.143	535.727	372.423
1231.93	313.024	523.25	368.91
1233.86	349.803	538.096	381.305
1235.79	371.94	561.389	403.876
1237.72	365.935	571.705	419.015
1239.65	374.657	576.968	419.596
1241.58	417.956	597.099	414.141
1243.51	398.885	615.98	403.308
1245.43	467.853	590.049	410.336
1247.36	459.979	621.284	419.697
1249.29	492.352	647.913	448.017
1251.22	547.53	644.186	461.717
1253.15	541.534	640.924	460.356
1255.08	499.639	655.724	465.914
1257.01	472.174	676.391	474.394
1258.93	465.451	688.399	470.055
1260.86	495.867	695.38	479.817
1262.79	473.732	703.066	506.128
1264.72	505.24	701.673	519.206
1266.65	575.717	720.243	518.631
1268.58	569.966	752.633	521.856
1270.51	574.595	765.729	535.028
1272.43	606.273	774.637	546.115
1274.36	590.003	789.266	554.073
1276.29	563.756	799.558	567.866
1278.22	640.691	808.122	581.862
1280.15	668.895	827.397	579.939
1282.08	694.591	813.659	603.362
1284	706.097	862.818	578.947
1285.93	656.949	870.081	604.708
1287.86	675.659	893.998	629.172
1289.79	736.4	930.626	638.194
1291.72	736.664	948.15	641.128
1293.65	681.925	956.408	646.779
1295.58	677.043	977.349	651.035
1297.5	750.933	994.279	647.219
1299.43	782.916	1004.73	652.22
1301.36	742.168	1042.6	685.803
1303.29	769.195	1067.93	708.248
1305.22	818.351	1062.8	700.691
1307.15	823.44	1065.68	707.205
1309.07	864.678	1073.31	728.587
1311	871.626	1086.6	725.418
1312.93	878.769	1104.64	721.025
1314.86	932.395	1116.82	748.52
1316.79	916.796	1121.57	769.474
1318.72	903.021	1136.05	776.36
1320.64	969.72	1136.07	787.901
1322.57	929.445	1161.78	798.174
1324.5	973.528	1177.54	810.857
1326.43	1006.31	1162.55	814.258
1328.36	985.934	1152.64	811.49
1330.29	993.907	1168.97	819.272
1332.22	1015.81	1192.09	835.119
1334.14	996.196	1201.53	835.932
1336.07	986.776	1205.09	823.639
1338	1042.35	1214.34	841.524
1339.93	1077.16	1238.34	855.263
1341.86	1045.49	1241.65	862.285
1343.79	1067.07	1274.96	885.843
1345.71	1148.89	1305.57	881.859
1347.64	1191.55	1294.87	898.014
1349.57	1174.7	1310.8	908.311
1351.5	1126.95	1334.8	907.477
1353.43	1105.21	1343.65	916.644
1355.36	1151.19	1357.59	930.409
1357.29	1223.47	1355.69	927.871
1359.21	1222.9	1347.89	938.464
1361.14	1157.74	1364.75	968.016
1363.07	1135.43	1378.44	975.432
1365	1160.84	1383.77	980.656
1366.93	1179.39	1398.16	974.268
1368.86	1170.65	1391.51	989.094
1370.79	1196.42	1373.04	993.454
1372.71	1234.21	1382.64	1006.03
1374.64	1189.09	1406.4	1023.65
1376.57	1099.21	1404.5	1004.74
1378.5	1130.76	1408.24	999.744
1380.43	1139.24	1404.28	990.723
1382.36	1191.69	1426.11	1015.38
1384.28	1158.8	1419.55	1009.67
1386.21	1136.28	1399.16	999.082
1388.14	1127.03	1384.29	983.23
1390.07	1095.18	1379.16	970.954
1392	1081.74	1379.83	980.013
1393.93	1081.61	1370.7	987.577
1395.86	1049.14	1353.59	979.843
1397.78	1036.83	1343.9	979.009
1399.71	1100.39	1330.9	974.193
1401.64	948.819	1317.97	947.556
1403.57	1006.74	1280.43	951.65
1405.5	984.843	1262.69	931.919
1407.43	904.538	1243.5	897.394
1409.35	911.31	1209.1	892.941
1411.28	936.353	1167.92	896.291
1413.21	947.542	1135.77	890.273
1415.14	934.164	1111.78	884.287
1417.07	910.857	1099.6	875.052
1419	895.976	1092.78	852.456
1420.92	854.088	1055.24	836.247
1422.85	793.964	1010.64	827.281
1424.78	826.025	1009.68	797.001
1426.71	894.203	968.965	785.556
1428.64	827.391	969.605	767.433
1430.57	842.037	955.552	744.799
1432.5	797.527	910.179	733.415
1434.42	772.589	888.222	733.71
1436.35	786.192	892.894	724.107
1438.28	786.937	895.111	712.273
1440.21	762.264	888.413	704.204
1442.14	736.956	867.052	686.452
1444.07	731.534	812.266	685.747
1445.99	717.094	796.649	670.043
1447.92	639.338	797.772	650.562
1449.85	618.385	784.826	629.011
1451.78	668.432	755.227	626.842
1453.71	653.285	735.43	640.639
1455.64	608.703	756.582	613.415
1457.57	627.44	747.751	595.944
1459.49	640.19	725.977	588.057
1461.42	599.164	715.554	578.167
1463.35	569.161	705.558	575.09
1465.28	581.101	706.182	564.62
1467.21	606.398	691.714	552.627
1469.14	617.65	690.619	530.013
1471.07	599.608	690.437	538.395
1472.99	632.462	687.029	534.998
1474.92	601.693	680.675	516.536
1476.85	570.608	680.24	516.522
1478.78	562.864	678.172	515.372
1480.71	560.789	677.115	508.27
1482.64	571.777	679.002	508.573
1484.56	574.471	665.268	499.49
1486.49	557.185	643.565	480.523
1488.42	545.851	653.701	484.305
1490.35	527.29	678.41	490.749
1492.28	548.483	665.869	490.349
1494.21	588.165	645.477	494.839
1496.13	626.32	653.638	487.381
1498.06	550.429	648.087	477.062
1499.99	554.733	653.308	461.228
1501.92	579.594	662.741	464.161
1503.85	574.796	658.185	472.988
1505.78	512.843	650.973	466.251
1507.71	463.842	659.695	455.493
1509.63	476.149	669.354	461.421
1511.56	493.036	658.312	474.688
1513.49	476.914	647.227	472.138
1515.42	485.986	659.119	465.601
1517.35	552.893	661.248	486.844
1519.28	592.498	657.468	475.639
1521.2	536.4	657.46	491.225
1523.13	548.391	680.004	479.21
1525.06	539.395	686.233	481.711
1526.99	566.612	715.637	480.085
1528.92	603.587	704.073	494.863
1530.85	584.535	688.214	501.423
1532.78	580.783	704.584	509.36
1534.7	614.837	732.314	522.828
1536.63	607.111	748.775	527.104
1538.56	598.991	755.253	542.195
1540.49	681.734	771.716	557.635
1542.42	754.64	807.829	563.707
1544.35	717.109	834.96	586.752
1546.28	756.232	831.449	610.85
1548.2	824.496	851.618	635.452
1550.13	797.493	876.542	652.828
1552.06	756.579	903.393	639.292
1553.99	864.421	918.782	682.392
1555.92	889.042	935.995	718.232
1557.85	878.155	967.495	725.862
1559.78	905.407	987.222	733.33
1561.7	911.343	996.198	751.741
1563.63	931.465	1019.25	779.852
1565.56	978.59	1032.3	798.5
1567.49	1009.3	1064.63	806.371
1569.42	1049.77	1095.53	819.964
1571.35	1102.33	1107.91	849.272
1573.27	1104.26	1129.05	882.808
1575.2	1108.83	1150.27	911.792
1577.13	1141.2	1178.19	929.602
1579.06	1152.31	1206.2	915.784
1580.99	1215.55	1216.21	933.819
1582.92	1186.75	1212.67	943.656
1584.85	1205.04	1222.74	950.753
1586.77	1289.96	1232.03	968.414
1588.7	1291.45	1241.38	983.8
1590.63	1245.62	1271.54	995.61
1592.56	1221.7	1285.66	996.083
1594.49	1252.97	1303.13	1001.05
1596.42	1268.6	1316.58	1002.08
1598.34	1300.59	1304.88	999.482
1600.27	1297.34	1285.57	992.286
1602.2	1238.88	1280.31	985.3
1604.13	1251.46	1275.85	987.434
1606.06	1257.61	1278.48	977.791
1607.99	1234.25	1264.24	952.177
1609.91	1216.28	1251.76	933.283
1611.84	1233.44	1226.55	945.804
1613.77	1204.55	1221.5	947.298
1615.7	1158.83	1214.49	919.008
1617.63	1146	1173.42	882.719
1619.56	1085.95	1147.02	855.369
1621.49	1045.03	1115.9	864.519
1623.41	1055.88	1085.11	838.697
1625.34	1016.14	1031.92	804.556
1627.27	939.096	971.994	782.866
1629.2	902.219	918.939	747.761
1631.13	867.069	860.789	715.856
1633.06	763.862	793.324	697.273
1634.98	698.543	731.854	643.878
1636.91	652.499	687.853	598.472
1638.84	681.258	658.486	555.751
1640.77	575.266	606.948	515.605
1642.7	514.612	557.263	489.822
1644.63	534.008	541.49	466.387
1646.56	513.408	514.594	434.15
1648.48	509.167	466.218	407.972
1650.41	444.833	466.812	394.081
1652.34	417.696	474.224	381.867
1654.27	389.869	471.534	371.94
1656.2	370.623	455.22	347.761
1658.13	350.333	442.894	322.402
1660.06	291.052	442.511	315.48
1661.98	265.719	436.135	316.208
1663.91	342.56	433.259	326.819
1665.84	372.827	432.029	326.497
1667.77	318.61	425.05	300.748
1669.7	260.425	412.741	279.667
1671.63	292.849	416.859	283.394
1673.55	319.166	394.582	283.404
1675.48	258.706	361.89	278.346
1677.41	215.855	362.519	272.849
1679.34	233.868	367.651	251.933
1681.27	218.157	349.418	232.653
1683.2	214.647	316.454	225.299
1685.12	233.945	314.166	221.835
1687.05	222.598	315.294	221.392
1688.98	190.946	301.312	216.189
1690.91	187.782	297.892	203.423
1692.84	187.225	271.532	210.062
1694.77	170.777	274.588	208.043
1696.7	171.382	261.861	194.788
1698.62	126.882	272.441	179.182
1700.55	85.7036	265.553	176.229
1702.48	211.305	243.276	185.594
1704.41	225.803	230.737	187.563
1706.34	143.684	231.024	177.007
1708.27	112.3	226.466	176.55
1710.19	135.936	217.962	191.225
1712.12	200.797	218.674	193.59
1714.05	228.397	220.168	179.374
1715.98	169.188	214.088	175.58
1717.91	144.037	207.74	173.77
1719.84	204.587	208.077	166.162
1721.77	149.581	211.397	185.694
1723.69	87.8365	219.289	174.172
1725.62	171.391	228.996	175.764
1727.55	214.749	198.522	158.57
1729.48	222.419	207.417	156.297
1731.41	172.528	208.883	153.345
1733.34	184.188	196.033	145.645
1735.27	149.321	197.565	154.374
1737.19	170.945	212.838	153.536
1739.12	209.437	217.613	145.896
1741.05	203.875	214.167	140.516
1742.98	209.624	214.565	139.642
1744.91	238.984	210.674	140.407
1746.84	227.454	197.89	132.01
1748.76	191.602	192.889	118.488
1750.69	192.142	196.805	121.997
1752.62	186.683	192.533	135.279
1754.55	178.595	202.541	127.817
1756.48	191.374	218.49	112.755
1758.41	108.81	191.478	108.382
1760.34	99.6637	198.809	98.6089
1762.26	185.335	177.078	119.257
1764.19	180.427	178.618	112.916
1766.12	124.945	166.896	108.728
1768.05	158.196	185.708	97.071
1769.98	163.113	194.178	97.3182
1771.91	145.857	174.284	104.378
1773.83	134.406	153.808	101.843
1775.76	100.905	142.933	100.33
1777.69	117.923	146.291	98.3021
1779.62	160.285	166.015	90.5066
1781.55	139.825	150.901	96.2425
1783.48	119.628	125.478	103.551
1785.4	130.884	137.207	90.5739
1787.33	106.831	139.185	74.5101
1789.26	95.9067	130.864	63.434
1791.19	95.0035	126.434	63.7869
1793.12	110.217	134.87	64.7033
1795.05	94.1625	133.099	73.1032
1796.98	46.6531	133.472	62.0219
1798.9	74.837	130.424	63.8658
1800.83	121.017	125.305	79.4853
1802.76	126.822	121.021	76.4822
1804.69	135.185	118.213	60.2871
1806.62	113.06	120.771	50.8007
1808.55	157.679	112.792	57.0344
1810.47	138.908	105.345	73.2764
1812.4	99.2112	111.311	65.5676
1814.33	109.261	123.505	59.1949
1816.26	115.822	116.206	68.4665
1818.19	125.725	105.74	69.123
1820.12	81.1404	97.5947	59.0941
1822.05	91.8051	110.906	62.196
1823.97	174.413	123.448	60.9062
1825.9	178.825	116.184	51.5271
1827.83	128.927	113.054	52.7091
1829.76	115.393	106.463	45.7354
1831.69	98.7612	95.9732	38.3804
1833.62	66.2202	97.7407	46.6159
1835.55	59.7091	101.029	48.4003
1837.47	9.50291	104.341	59.5176
1839.4	130.451	95.967	49.6989
1841.33	110.544	97.3795	37.5104
1843.26	114.02	94.0947	42.1912
1845.19	130.897	96.0144	46.7187
1847.12	106.161	90.7099	64.7048
1849.05	135.049	94.9927	59.6232
1850.97	101.636	107.784	36.051
1852.9	55.9012	96.1657	31.829
1854.83	38.8151	80.8303	50.2489
1856.76	85.5821	76.1262	57.2443
1858.69	127.453	81.5649	40.903
1860.62	91.754	87.4526	30.2061
1862.54	64.5012	72.2366	42.4024
1864.47	86.274	73.7149	60.3227
1866.4	115.209	77.6808	55.0174
1868.33	116.093	72.5589	46.8038
1870.26	69.3444	67.2327	52.1525
1872.19	23.1834	64.16	49.7606
1874.12	49.6154	53.5142	40.3025
1876.04	102.908	54.2586	35.4368
1877.97	100.818	79.5695	30.9369
1879.9	52.1332	68.3869	32.406
1881.83	-0.43365	47.724	27.0235
1883.76	14.4326	42.5047	19.7172
1885.69	47.9847	57.6391	20.8806
1887.61	69.9621	68.1976	33.462
1889.54	90.7053	58.6759	39.6942
1891.47	62.0072	54.0056	24.677
1893.4	99.3453	46.4766	30.9985
1895.33	78.2225	51.2082	23.4329
1897.26	36.5354	50.6255	17.0896
1899.18	66.6533	54.94	25.7873
1901.11	28.0809	36.5575	48.8077
1903.04	133.751	44.131	25.5977
1904.97	123.619	39.6767	13.7902
1906.9	6.69148	43.1028	8.44495
1908.83	41.6221	54.3655	25.4565
1910.76	58.5806	52.6963	41.7105
1912.68	37.5466	54.9504	31.1972
1914.61	64.7877	58.7946	14.9795
1916.54	22.0452	42.5575	12.8618
1918.47	-8.77319	41.9559	11.6229
1920.4	45.2065	45.9988	18.021
1922.33	71.6642	43.8839	20.5603
1924.26	98.8734	31.9396	21.5129
1926.18	71.9988	26.942	16.5961
1928.11	47.6027	28.6471	12.733
1930.04	52.8766	28.015	22.2388
1931.97	-13.3219	34.8072	14.2736
1933.9	35.1597	21.0363	2.8826
1935.83	99.6365	11.3873	14.3495
1937.75	98.1625	34.2831	15.1622
1939.68	16.1511	43.8343	5.23619
1941.61	2.01547	36.5804	8.19915
1943.54	53.5965	35.5421	11.4646
1945.47	51.0799	27.6863	6.5256
1947.4	67.1782	18.9631	14.5628
1949.33	35.6958	30.5795	7.94379
1951.25	13.8938	37.1063	29.2889
1953.18	53.8517	39.0873	12.3852
1955.11	44.6496	25.1282	5.79933
1957.04	66.9895	17.5376	21.6395
1958.97	82.0381	35.3021	26.8566
1960.9	75.4356	30.4796	9.19539
1962.82	45.3071	22.0584	-1.65561
1964.75	40.3227	19.9082	1.95011
1966.68	47.0852	21.7867	8.18146
1968.61	20.5142	24.1207	6.5054
1970.54	6.32079	25.7752	5.40418
1972.47	59.4817	26.5862	17.067
1974.39	83.0538	21.7135	22.9864
1976.32	47.6209	11.6339	8.67662
1978.25	71.6863	8.63375	23.6153
1980.18	42.9007	4.73445	-12.0007
1982.11	27.2858	12.984	4.3406
1984.04	70.8846	15.8918	12.9818
1985.97	47.2692	2.14014	23.2489
1987.89	50.4319	-0.89484	28.0856
1989.82	69.0145	3.06619	15.5398
1991.75	65.6622	18.0105	2.80621
1993.68	98.237	30.4254	-5.59927
1995.61	104.731	16.0918	0.80262
1997.54	40.6741	-0.559227	11.1073
1999.46	28.9368	-5.29468	7.89952
2001.39	86.8596	1.90486	5.316

## Sheet: Fig.1f
	graphite powder-derived C-dots	carbon black-derived C-dots		activated charcoal-derived C-dots
2-theta (degree)	Intensity	Intensity		2-theta (degree)	Intensity
15.0001	121	170		15.0001	340
15.0195	107	142		15.0196	376
15.039	102	141		15.039	320
15.0584	97	156		15.0585	379
15.0779	116	156		15.0779	337
15.0973	117	154		15.0974	370
15.1167	103	159		15.1169	312
15.1362	89	147		15.1363	325
15.1556	107	145		15.1558	375
15.175	97	158		15.1752	382
15.1945	115	136		15.1947	354
15.2139	98	124		15.2142	395
15.2334	103	151		15.2336	365
15.2528	130	169		15.2531	376
15.2722	107	153		15.2726	346
15.2917	122	160		15.292	349
15.3111	114	146		15.3115	354
15.3305	119	138		15.3309	358
15.35	112	139		15.3504	366
15.3694	123	136		15.3699	355
15.3889	109	154		15.3893	371
15.4083	92	163		15.4088	352
15.4277	99	130		15.4282	351
15.4472	104	145		15.4477	339
15.4666	96	149		15.4672	343
15.4861	85	137		15.4866	394
15.5055	113	162		15.5061	334
15.5249	119	141		15.5255	371
15.5444	100	174		15.545	360
15.5638	91	159		15.5645	346
15.5832	94	129		15.5839	371
15.6027	96	122		15.6034	357
15.6221	80	139		15.6228	390
15.6416	93	148		15.6423	338
15.661	108	134		15.6618	374
15.6804	112	148		15.6812	356
15.6999	105	152		15.7007	389
15.7193	95	150		15.7202	340
15.7387	96	130		15.7396	348
15.7582	97	166		15.7591	357
15.7776	98	131		15.7785	374
15.7971	92	138		15.798	337
15.8165	101	116		15.8175	359
15.8359	102	128		15.8369	383
15.8554	103	139		15.8564	380
15.8748	120	149		15.8758	344
15.8943	98	130		15.8953	372
15.9137	127	138		15.9148	372
15.9331	94	157		15.9342	356
15.9526	93	161		15.9537	392
15.972	103	158		15.9731	347
15.9914	112	139		15.9926	345
16.0109	100	136		16.0121	326
16.0303	97	148		16.0315	364
16.0498	87	156		16.051	379
16.0692	101	137		16.0704	333
16.0886	100	145		16.0899	370
16.1081	89	125		16.1094	335
16.1275	102	149		16.1288	333
16.147	96	140		16.1483	349
16.1664	97	136		16.1678	386
16.1858	86	130		16.1872	364
16.2053	103	141		16.2067	352
16.2247	101	156		16.2261	376
16.2441	114	144		16.2456	370
16.2636	83	137		16.2651	341
16.283	99	128		16.2845	379
16.3025	103	143		16.304	348
16.3219	86	146		16.3234	358
16.3413	89	141		16.3429	354
16.3608	106	139		16.3624	338
16.3802	110	121		16.3818	357
16.3996	101	136		16.4013	405
16.4191	94	140		16.4207	369
16.4385	103	166		16.4402	381
16.458	96	117		16.4597	374
16.4774	103	138		16.4791	380
16.4968	83	149		16.4986	376
16.5163	103	154		16.518	356
16.5357	106	143		16.5375	313
16.5552	90	138		16.557	361
16.5746	94	151		16.5764	361
16.594	104	143		16.5959	349
16.6135	108	148		16.6154	375
16.6329	93	152		16.6348	345
16.6523	87	154		16.6543	376
16.6718	106	134		16.6737	383
16.6912	112	158		16.6932	408
16.7107	96	148		16.7127	394
16.7301	90	144		16.7321	378
16.7495	102	125		16.7516	388
16.769	106	160		16.771	409
16.7884	101	149		16.7905	361
16.8078	101	139		16.81	370
16.8273	89	139		16.8294	350
16.8467	97	142		16.8489	378
16.8662	95	135		16.8683	350
16.8856	107	132		16.8878	392
16.905	94	133		16.9073	385
16.9245	96	136		16.9267	375
16.9439	105	144		16.9462	385
16.9634	101	138		16.9656	389
16.9828	99	139		16.9851	380
17.0022	86	136		17.0046	418
17.0217	110	132		17.024	345
17.0411	93	146		17.0435	336
17.0605	84	138		17.063	362
17.08	102	172		17.0824	358
17.0994	104	161		17.1019	392
17.1189	81	130		17.1213	365
17.1383	77	129		17.1408	374
17.1577	87	127		17.1603	363
17.1772	92	124		17.1797	351
17.1966	88	135		17.1992	403
17.216	108	133		17.2186	377
17.2355	96	130		17.2381	352
17.2549	117	147		17.2576	377
17.2744	85	115		17.277	369
17.2938	74	132		17.2965	396
17.3132	78	160		17.3159	367
17.3327	106	164		17.3354	356
17.3521	105	150		17.3549	397
17.3716	94	145		17.3743	401
17.391	91	141		17.3938	408
17.4104	98	139		17.4132	380
17.4299	114	144		17.4327	352
17.4493	87	135		17.4522	340
17.4687	98	141		17.4716	380
17.4882	98	128		17.4911	366
17.5076	81	149		17.5105	413
17.5271	90	163		17.53	371
17.5465	80	137		17.5495	365
17.5659	82	145		17.5689	400
17.5854	80	144		17.5884	409
17.6048	101	148		17.6079	402
17.6242	101	149		17.6273	366
17.6437	82	126		17.6468	371
17.6631	101	151		17.6662	388
17.6826	87	164		17.6857	347
17.702	94	148		17.7052	386
17.7214	102	138		17.7246	396
17.7409	89	136		17.7441	432
17.7603	113	148		17.7635	361
17.7798	112	136		17.783	380
17.7992	105	131		17.8025	381
17.8186	71	147		17.8219	366
17.8381	94	140		17.8414	383
17.8575	86	136		17.8608	406
17.8769	95	138		17.8803	387
17.8964	109	153		17.8998	396
17.9158	94	166		17.9192	368
17.9353	100	139		17.9387	401
17.9547	105	136		17.9581	407
17.9741	88	146		17.9776	414
17.9936	97	143		17.9971	403
18.013	83	151		18.0165	394
18.0325	85	145		18.036	387
18.0519	101	137		18.0555	410
18.0713	97	127		18.0749	392
18.0908	93	159		18.0944	377
18.1102	101	137		18.1138	382
18.1296	90	126		18.1333	385
18.1491	101	123		18.1528	381
18.1685	104	145		18.1722	385
18.188	97	140		18.1917	418
18.2074	110	160		18.2111	394
18.2268	92	137		18.2306	403
18.2463	76	127		18.2501	400
18.2657	87	119		18.2695	376
18.2851	100	137		18.289	356
18.3046	91	137		18.3084	419
18.324	86	138		18.3279	378
18.3435	89	137		18.3474	412
18.3629	90	136		18.3668	394
18.3823	81	153		18.3863	377
18.4018	88	125		18.4057	407
18.4212	99	129		18.4252	402
18.4407	87	158		18.4447	401
18.4601	102	144		18.4641	388
18.4795	90	151		18.4836	411
18.499	101	152		18.5031	413
18.5184	64	144		18.5225	371
18.5378	91	127		18.542	404
18.5573	86	148		18.5614	390
18.5767	100	142		18.5809	406
18.5962	96	150		18.6004	392
18.6156	98	133		18.6198	405
18.635	101	156		18.6393	352
18.6545	86	156		18.6587	394
18.6739	95	156		18.6782	404
18.6933	90	142		18.6977	443
18.7128	92	146		18.7171	397
18.7322	104	156		18.7366	398
18.7517	90	153		18.756	374
18.7711	80	162		18.7755	387
18.7905	95	149		18.795	401
18.81	87	147		18.8144	391
18.8294	77	132		18.8339	402
18.8489	103	155		18.8533	413
18.8683	98	150		18.8728	382
18.8877	72	146		18.8923	420
18.9072	92	124		18.9117	402
18.9266	107	138		18.9312	374
18.946	98	144		18.9507	404
18.9655	85	124		18.9701	417
18.9849	106	129		18.9896	442
19.0044	87	121		19.009	429
19.0238	103	154		19.0285	400
19.0432	91	145		19.048	437
19.0627	98	145		19.0674	413
19.0821	95	144		19.0869	408
19.1015	84	157		19.1063	398
19.121	114	163		19.1258	418
19.1404	87	157		19.1453	399
19.1599	92	139		19.1647	392
19.1793	99	169		19.1842	415
19.1987	83	156		19.2036	402
19.2182	79	138		19.2231	399
19.2376	85	154		19.2426	402
19.2571	99	155		19.262	426
19.2765	87	160		19.2815	428
19.2959	88	145		19.3009	421
19.3154	96	151		19.3204	373
19.3348	85	147		19.3399	428
19.3542	87	139		19.3593	429
19.3737	79	151		19.3788	458
19.3931	114	149		19.3983	441
19.4126	70	151		19.4177	406
19.432	95	139		19.4372	479
19.4514	77	143		19.4566	446
19.4709	106	132		19.4761	402
19.4903	89	160		19.4956	413
19.5097	101	143		19.515	402
19.5292	84	160		19.5345	402
19.5486	87	135		19.5539	415
19.5681	80	142		19.5734	448
19.5875	91	149		19.5929	392
19.6069	76	151		19.6123	418
19.6264	84	145		19.6318	446
19.6458	86	159		19.6512	384
19.6653	75	148		19.6707	397
19.6847	88	148		19.6902	414
19.7041	83	147		19.7096	424
19.7236	94	165		19.7291	434
19.743	86	134		19.7485	441
19.7624	74	158		19.768	433
19.7819	87	151		19.7875	436
19.8013	68	141		19.8069	427
19.8208	96	156		19.8264	410
19.8402	107	166		19.8459	426
19.8596	70	156		19.8653	466
19.8791	74	139		19.8848	469
19.8985	85	140		19.9042	450
19.918	99	136		19.9237	395
19.9374	87	147		19.9432	426
19.9568	86	164		19.9626	439
19.9763	95	159		19.9821	460
19.9957	109	146		20.0015	422
20.0151	72	171		20.021	417
20.0346	76	150		20.0405	425
20.054	78	151		20.0599	465
20.0735	94	157		20.0794	436
20.0929	89	147		20.0988	417
20.1123	83	167		20.1183	461
20.1318	82	127		20.1378	432
20.1512	93	150		20.1572	426
20.1706	77	155		20.1767	427
20.1901	98	161		20.1961	451
20.2095	90	137		20.2156	435
20.229	77	152		20.2351	421
20.2484	99	167		20.2545	431
20.2678	73	135		20.274	441
20.2873	93	172		20.2935	422
20.3067	83	162		20.3129	465
20.3262	96	160		20.3324	442
20.3456	72	141		20.3518	451
20.365	89	151		20.3713	466
20.3845	83	143		20.3908	442
20.4039	78	156		20.4102	449
20.4233	95	145		20.4297	477
20.4428	88	158		20.4491	433
20.4622	90	149		20.4686	471
20.4817	81	153		20.4881	447
20.5011	85	151		20.5075	418
20.5205	75	162		20.527	461
20.54	80	144		20.5464	450
20.5594	84	178		20.5659	429
20.5788	86	137		20.5854	428
20.5983	99	138		20.6048	426
20.6177	81	149		20.6243	459
20.6372	96	144		20.6437	434
20.6566	92	143		20.6632	466
20.676	85	169		20.6827	469
20.6955	108	154		20.7021	448
20.7149	81	163		20.7216	458
20.7344	68	179		20.7411	457
20.7538	76	165		20.7605	435
20.7732	87	154		20.78	445
20.7927	86	172		20.7994	469
20.8121	96	154		20.8189	477
20.8315	83	158		20.8384	449
20.851	85	172		20.8578	455
20.8704	99	150		20.8773	443
20.8899	77	154		20.8967	456
20.9093	100	158		20.9162	437
20.9287	75	173		20.9357	455
20.9482	90	158		20.9551	456
20.9676	81	162		20.9746	416
20.987	79	162		20.994	453
21.0065	91	152		21.0135	437
21.0259	78	153		21.033	483
21.0454	79	164		21.0524	455
21.0648	68	168		21.0719	439
21.0842	84	195		21.0913	474
21.1037	74	160		21.1108	472
21.1231	63	155		21.1303	465
21.1426	76	168		21.1497	449
21.162	88	173		21.1692	483
21.1814	84	148		21.1887	489
21.2009	80	149		21.2081	447
21.2203	81	162		21.2276	496
21.2397	84	150		21.247	492
21.2592	105	168		21.2665	484
21.2786	82	167		21.286	505
21.2981	82	156		21.3054	545
21.3175	76	177		21.3249	487
21.3369	82	156		21.3443	500
21.3564	87	174		21.3638	463
21.3758	88	168		21.3833	493
21.3952	78	156		21.4027	480
21.4147	87	155		21.4222	429
21.4341	81	150		21.4416	493
21.4536	78	166		21.4611	490
21.473	86	157		21.4806	490
21.4924	101	138		21.5	521
21.5119	85	174		21.5195	481
21.5313	84	168		21.5389	507
21.5508	78	157		21.5584	452
21.5702	71	145		21.5779	492
21.5896	84	176		21.5973	483
21.6091	84	178		21.6168	505
21.6285	84	151		21.6362	484
21.6479	85	193		21.6557	468
21.6674	96	186		21.6752	488
21.6868	76	162		21.6946	500
21.7063	87	161		21.7141	493
21.7257	83	144		21.7336	475
21.7451	83	159		21.753	488
21.7646	86	172		21.7725	496
21.784	88	140		21.7919	513
21.8035	77	154		21.8114	499
21.8229	74	168		21.8309	542
21.8423	79	167		21.8503	510
21.8618	84	147		21.8698	473
21.8812	80	146		21.8892	488
21.9006	102	183		21.9087	514
21.9201	75	158		21.9282	503
21.9395	82	169		21.9476	487
21.959	86	160		21.9671	501
21.9784	79	173		21.9865	507
21.9978	88	182		22.006	497
22.0173	95	151		22.0255	521
22.0367	81	144		22.0449	512
22.0561	83	176		22.0644	488
22.0756	95	164		22.0838	487
22.095	101	162		22.1033	506
22.1145	92	158		22.1228	500
22.1339	77	159		22.1422	497
22.1533	82	181		22.1617	531
22.1728	80	178		22.1812	498
22.1922	63	161		22.2006	526
22.2117	99	171		22.2201	480
22.2311	77	188		22.2395	521
22.2505	95	180		22.259	533
22.27	82	187		22.2785	510
22.2894	109	192		22.2979	543
22.3088	85	179		22.3174	538
22.3283	72	140		22.3368	496
22.3477	80	169		22.3563	522
22.3672	73	165		22.3758	522
22.3866	79	171		22.3952	552
22.406	82	169		22.4147	536
22.4255	83	169		22.4341	520
22.4449	98	169		22.4536	545
22.4643	70	164		22.4731	484
22.4838	82	175		22.4925	514
22.5032	79	173		22.512	541
22.5227	76	164		22.5314	524
22.5421	87	177		22.5509	559
22.5615	95	180		22.5704	514
22.581	95	166		22.5898	512
22.6004	88	180		22.6093	544
22.6199	81	185		22.6288	500
22.6393	76	187		22.6482	506
22.6587	71	182		22.6677	545
22.6782	81	189		22.6871	548
22.6976	72	166		22.7066	517
22.717	78	152		22.7261	533
22.7365	77	174		22.7455	557
22.7559	86	152		22.765	517
22.7754	67	174		22.7844	549
22.7948	81	185		22.8039	539
22.8142	86	188		22.8234	555
22.8337	83	184		22.8428	554
22.8531	81	181		22.8623	539
22.8725	81	177		22.8817	549
22.892	85	174		22.9012	525
22.9114	66	181		22.9207	492
22.9309	86	179		22.9401	522
22.9503	81	197		22.9596	545
22.9697	86	184		22.979	545
22.9892	67	170		22.9985	593
23.0086	83	191		23.018	551
23.0281	80	167		23.0374	505
23.0475	92	191		23.0569	554
23.0669	74	171		23.0764	510
23.0864	77	175		23.0958	544
23.1058	87	187		23.1153	552
23.1252	96	188		23.1347	524
23.1447	81	193		23.1542	513
23.1641	59	168		23.1737	548
23.1836	74	164		23.1931	579
23.203	79	205		23.2126	539
23.2224	82	184		23.232	530
23.2419	88	189		23.2515	532
23.2613	96	180		23.271	555
23.2807	75	200		23.2904	525
23.3002	73	203		23.3099	546
23.3196	74	196		23.3293	578
23.3391	75	174		23.3488	520
23.3585	65	182		23.3683	561
23.3779	67	199		23.3877	535
23.3974	74	204		23.4072	502
23.4168	84	162		23.4266	547
23.4363	82	177		23.4461	564
23.4557	77	174		23.4656	519
23.4751	63	162		23.485	566
23.4946	83	198		23.5045	519
23.514	66	190		23.524	550
23.5334	73	187		23.5434	583
23.5529	74	161		23.5629	570
23.5723	76	178		23.5823	585
23.5918	87	191		23.6018	551
23.6112	82	190		23.6213	530
23.6306	69	170		23.6407	523
23.6501	79	186		23.6602	589
23.6695	57	179		23.6796	532
23.689	56	188		23.6991	555
23.7084	63	199		23.7186	577
23.7278	74	196		23.738	553
23.7473	79	232		23.7575	581
23.7667	73	179		23.7769	573
23.7861	79	191		23.7964	588
23.8056	86	185		23.8159	573
23.825	69	200		23.8353	580
23.8445	88	210		23.8548	572
23.8639	68	198		23.8742	572
23.8833	70	211		23.8937	575
23.9028	72	191		23.9132	530
23.9222	84	200		23.9326	578
23.9416	79	186		23.9521	560
23.9611	80	185		23.9716	544
23.9805	79	200		23.991	613
24	64	195		24.0105	553
24.0194	79	226		24.0299	559
24.0388	63	219		24.0494	581
24.0583	80	179		24.0689	563
24.0777	91	191		24.0883	606
24.0972	67	195		24.1078	571
24.1166	82	205		24.1272	590
24.136	75	204		24.1467	607
24.1555	77	174		24.1662	601
24.1749	72	189		24.1856	594
24.1943	63	215		24.2051	503
24.2138	69	201		24.2245	591
24.2332	86	201		24.244	635
24.2527	71	175		24.2635	633
24.2721	55	224		24.2829	559
24.2915	80	218		24.3024	579
24.311	78	213		24.3218	590
24.3304	80	193		24.3413	587
24.3498	69	187		24.3608	541
24.3693	67	194		24.3802	566
24.3887	69	187		24.3997	609
24.4082	84	207		24.4192	604
24.4276	66	213		24.4386	562
24.447	74	193		24.4581	587
24.4665	88	199		24.4775	583
24.4859	86	199		24.497	574
24.5054	75	202		24.5165	567
24.5248	75	183		24.5359	576
24.5442	70	189		24.5554	559
24.5637	71	228		24.5748	587
24.5831	66	204		24.5943	622
24.6025	71	186		24.6138	603
24.622	68	199		24.6332	574
24.6414	88	181		24.6527	602
24.6609	94	207		24.6721	550
24.6803	57	215		24.6916	605
24.6997	79	197		24.7111	571
24.7192	77	197		24.7305	624
24.7386	91	226		24.75	587
24.758	72	173		24.7694	581
24.7775	73	208		24.7889	598
24.7969	72	204		24.8084	621
24.8164	65	180		24.8278	632
24.8358	70	194		24.8473	631
24.8552	77	196		24.8668	591
24.8747	69	196		24.8862	571
24.8941	72	198		24.9057	619
24.9136	71	220		24.9251	598
24.933	62	184		24.9446	611
24.9524	59	213		24.9641	578
24.9719	81	179		24.9835	602
24.9913	81	212		25.003	597
25.0107	69	210		25.0224	584
25.0302	78	211		25.0419	638
25.0496	78	208		25.0614	640
25.0691	76	160		25.0808	644
25.0885	73	207		25.1003	604
25.1079	71	208		25.1197	567
25.1274	87	197		25.1392	601
25.1468	55	214		25.1587	604
25.1662	74	209		25.1781	594
25.1857	70	193		25.1976	588
25.2051	59	203		25.217	606
25.2246	83	214		25.2365	593
25.244	55	204		25.256	606
25.2634	63	206		25.2754	593
25.2829	69	201		25.2949	586
25.3023	62	216		25.3144	589
25.3218	72	219		25.3338	591
25.3412	67	196		25.3533	596
25.3606	80	203		25.3727	583
25.3801	69	193		25.3922	581
25.3995	72	206		25.4117	637
25.4189	66	190		25.4311	589
25.4384	73	196		25.4506	580
25.4578	68	212		25.47	578
25.4773	93	195		25.4895	628
25.4967	89	198		25.509	560
25.5161	64	187		25.5284	626
25.5356	77	214		25.5479	645
25.555	69	215		25.5673	599
25.5745	101	184		25.5868	646
25.5939	80	196		25.6063	606
25.6133	75	218		25.6257	626
25.6328	75	207		25.6452	656
25.6522	52	217		25.6646	602
25.6716	77	203		25.6841	591
25.6911	69	201		25.7036	629
25.7105	81	229		25.723	594
25.73	70	235		25.7425	604
25.7494	68	184		25.762	633
25.7688	69	205		25.7814	619
25.7883	76	222		25.8009	610
25.8077	75	212		25.8203	603
25.8271	78	206		25.8398	612
25.8466	72	204		25.8593	591
25.866	79	181		25.8787	573
25.8855	70	226		25.8982	593
25.9049	60	233		25.9176	620
25.9243	72	198		25.9371	601
25.9438	83	206		25.9566	613
25.9632	64	213		25.976	658
25.9827	75	176		25.9955	609
26.0021	81	215		26.0149	601
26.0215	64	199		26.0344	562
26.041	61	213		26.0539	586
26.0604	71	226		26.0733	582
26.0798	65	201		26.0928	584
26.0993	75	211		26.1122	569
26.1187	76	210		26.1317	586
26.1382	55	213		26.1512	611
26.1576	77	193		26.1706	547
26.177	75	196		26.1901	595
26.1965	68	177		26.2095	604
26.2159	73	205		26.229	603
26.2353	73	205		26.2485	586
26.2548	82	191		26.2679	563
26.2742	54	221		26.2874	622
26.2937	67	218		26.3069	622
26.3131	70	186		26.3263	578
26.3325	85	195		26.3458	607
26.352	87	189		26.3652	609
26.3714	72	180		26.3847	613
26.3909	82	187		26.4042	604
26.4103	61	212		26.4236	595
26.4297	72	185		26.4431	631
26.4492	68	199		26.4625	599
26.4686	67	200		26.482	554
26.488	81	188		26.5015	568
26.5075	68	214		26.5209	586
26.5269	60	190		26.5404	572
26.5464	65	204		26.5598	566
26.5658	77	205		26.5793	573
26.5852	82	200		26.5988	588
26.6047	71	207		26.6182	608
26.6241	63	213		26.6377	600
26.6435	65	202		26.6571	599
26.663	73	199		26.6766	605
26.6824	49	201		26.6961	575
26.7019	84	213		26.7155	595
26.7213	85	198		26.735	618
26.7407	82	203		26.7545	603
26.7602	67	190		26.7739	529
26.7796	67	199		26.7934	602
26.7991	69	204		26.8128	579
26.8185	63	210		26.8323	572
26.8379	79	183		26.8518	602
26.8574	72	191		26.8712	560
26.8768	65	225		26.8907	592
26.8962	60	195		26.9101	568
26.9157	67	200		26.9296	626
26.9351	70	188		26.9491	595
26.9546	51	186		26.9685	599
26.974	66	198		26.988	552
26.9934	67	207		27.0074	588
27.0129	60	199		27.0269	625
27.0323	70	196		27.0464	626
27.0517	72	194		27.0658	611
27.0712	77	191		27.0853	633
27.0906	65	207		27.1047	576
27.1101	75	197		27.1242	580
27.1295	61	197		27.1437	581
27.1489	74	183		27.1631	581
27.1684	69	166		27.1826	600
27.1878	53	203		27.2021	618
27.2073	71	231		27.2215	594
27.2267	85	183		27.241	587
27.2461	81	211		27.2604	493
27.2656	67	182		27.2799	544
27.285	70	175		27.2994	551
27.3044	68	175		27.3188	588
27.3239	69	180		27.3383	541
27.3433	79	187		27.3577	578
27.3628	58	171		27.3772	591
27.3822	78	183		27.3967	598
27.4016	74	180		27.4161	621
27.4211	59	194		27.4356	563
27.4405	85	190		27.455	586
27.46	77	175		27.4745	563
27.4794	69	210		27.494	581
27.4988	65	172		27.5134	595
27.5183	73	190		27.5329	525
27.5377	52	172		27.5523	583
27.5571	75	155		27.5718	571
27.5766	70	214		27.5913	583
27.596	62	190		27.6107	581
27.6155	63	199		27.6302	576
27.6349	54	165		27.6497	535
27.6543	64	168		27.6691	557
27.6738	78	205		27.6886	573
27.6932	54	193		27.708	563
27.7126	53	202		27.7275	557
27.7321	72	193		27.747	598
27.7515	58	182		27.7664	533
27.771	62	174		27.7859	548
27.7904	82	165		27.8053	559
27.8098	83	188		27.8248	531
27.8293	62	177		27.8443	565
27.8487	67	174		27.8637	553
27.8682	59	182		27.8832	562
27.8876	69	179		27.9026	584
27.907	62	159		27.9221	613
27.9265	53	186		27.9416	588
27.9459	76	180		27.961	579
27.9653	63	216		27.9805	586
27.9848	62	174		27.9999	562
28.0042	65	195		28.0194	570
28.0237	76	186		28.0389	570
28.0431	60	194		28.0583	570
28.0625	80	189		28.0778	540
28.082	78	192		28.0973	544
28.1014	74	166		28.1167	562
28.1208	57	153		28.1362	595
28.1403	64	171		28.1556	567
28.1597	54	176		28.1751	585
28.1792	69	176		28.1946	527
28.1986	74	203		28.214	558
28.218	62	178		28.2335	541
28.2375	71	195		28.2529	544
28.2569	81	172		28.2724	541
28.2764	67	171		28.2919	583
28.2958	62	175		28.3113	605
28.3152	52	160		28.3308	576
28.3347	66	170		28.3502	539
28.3541	69	186		28.3697	550
28.3735	68	181		28.3892	555
28.393	62	186		28.4086	565
28.4124	75	192		28.4281	563
28.4319	67	183		28.4475	557
28.4513	62	174		28.467	594
28.4707	70	191		28.4865	569
28.4902	59	178		28.5059	590
28.5096	65	179		28.5254	554
28.529	68	183		28.5449	557
28.5485	76	180		28.5643	565
28.5679	62	185		28.5838	530
28.5874	58	186		28.6032	600
28.6068	57	169		28.6227	560
28.6262	67	169		28.6422	555
28.6457	74	179		28.6616	583
28.6651	59	171		28.6811	499
28.6846	70	162		28.7005	561
28.704	63	176		28.72	576
28.7234	70	181		28.7395	601
28.7429	59	197		28.7589	558
28.7623	70	160		28.7784	527
28.7817	63	175		28.7978	575
28.8012	59	191		28.8173	532
28.8206	51	166		28.8368	572
28.8401	69	191		28.8562	572
28.8595	64	184		28.8757	530
28.8789	82	179		28.8951	551
28.8984	39	174		28.9146	526
28.9178	58	211		28.9341	571
28.9373	64	180		28.9535	533
28.9567	49	163		28.973	564
28.9761	61	179		28.9925	554
28.9956	59	173		29.0119	528
29.015	52	192		29.0314	556
29.0344	73	164		29.0508	558
29.0539	61	178		29.0703	587
29.0733	61	184		29.0898	576
29.0928	76	183		29.1092	522
29.1122	58	200		29.1287	519
29.1316	69	161		29.1481	570
29.1511	60	169		29.1676	530
29.1705	85	193		29.1871	533
29.1899	65	175		29.2065	537
29.2094	71	171		29.226	549
29.2288	50	169		29.2454	538
29.2483	68	212		29.2649	535
29.2677	58	173		29.2844	555
29.2871	58	168		29.3038	546
29.3066	73	189		29.3233	524
29.326	71	195		29.3427	572
29.3455	70	145		29.3622	540
29.3649	60	171		29.3817	583
29.3843	73	170		29.4011	573
29.4038	55	169		29.4206	607
29.4232	49	163		29.4401	570
29.4426	49	183		29.4595	542
29.4621	75	172		29.479	558
29.4815	72	177		29.4984	550
29.501	70	173		29.5179	511
29.5204	56	165		29.5374	524
29.5398	68	161		29.5568	570
29.5593	77	160		29.5763	550
29.5787	75	183		29.5957	540
29.5981	70	184		29.6152	539
29.6176	75	159		29.6347	571
29.637	64	174		29.6541	543
29.6565	58	211		29.6736	537
29.6759	69	172		29.693	514
29.6953	62	183		29.7125	590
29.7148	60	182		29.732	556
29.7342	57	190		29.7514	529
29.7537	61	186		29.7709	578
29.7731	70	162		29.7903	517
29.7925	64	180		29.8098	556
29.812	76	165		29.8293	586
29.8314	55	159		29.8487	547
29.8508	66	188		29.8682	607
29.8703	65	201		29.8877	541
29.8897	70	170		29.9071	575
29.9092	64	175		29.9266	563
29.9286	67	195		29.946	522
29.948	66	167		29.9655	543
29.9675	45	182		29.985	544
29.9869	57	154		30.0044	571
30.0063	66	182		30.0239	533
30.0258	56	159		30.0433	515
30.0452	62	173		30.0628	529
30.0647	61	172		30.0823	563
30.0841	61	169		30.1017	521
30.1035	76	193		30.1212	560
30.123	83	156		30.1406	560
30.1424	61	154		30.1601	523
30.1619	71	170		30.1796	519
30.1813	53	178		30.199	526
30.2007	62	176		30.2185	538
30.2202	62	164		30.2379	556
30.2396	58	170		30.2574	526
30.259	69	196		30.2769	539
30.2785	73	208		30.2963	565
30.2979	82	179		30.3158	540
30.3174	62	166		30.3352	551
30.3368	69	172		30.3547	517
30.3562	73	177		30.3742	508
30.3757	98	182		30.3936	534
30.3951	70	176		30.4131	584
30.4145	66	161		30.4326	549
30.434	72	182		30.452	535
30.4534	83	195		30.4715	515
30.4729	78	147		30.4909	516
30.4923	68	182		30.5104	532
30.5117	64	170		30.5299	540
30.5312	58	154		30.5493	568
30.5506	64	177		30.5688	510
30.5701	59	179		30.5882	535
30.5895	54	185		30.6077	532
30.6089	50	178		30.6272	527
30.6284	60	154		30.6466	523
30.6478	76	159		30.6661	551
30.6672	65	161		30.6855	494
30.6867	65	189		30.705	515
30.7061	62	206		30.7245	557
30.7256	48	164		30.7439	488
30.745	66	209		30.7634	549
30.7644	69	181		30.7828	526
30.7839	62	190		30.8023	545
30.8033	50	182		30.8218	543
30.8228	55	195		30.8412	540
30.8422	67	159		30.8607	562
30.8616	62	171		30.8802	532
30.8811	64	166		30.8996	507
30.9005	65	176		30.9191	544
30.9199	50	160		30.9385	564
30.9394	51	194		30.958	550
30.9588	63	154		30.9775	559
30.9783	51	163		30.9969	569
30.9977	53	174		31.0164	519
31.0171	48	160		31.0358	571
31.0366	71	176		31.0553	507
31.056	65	167		31.0748	510
31.0754	62	184		31.0942	503
31.0949	64	167		31.1137	503
31.1143	71	187		31.1331	491
31.1338	72	185		31.1526	512
31.1532	58	187		31.1721	562
31.1726	74	171		31.1915	559
31.1921	51	178		31.211	582
31.2115	60	168		31.2304	510
31.231	60	181		31.2499	539
31.2504	67	174		31.2694	506
31.2698	52	182		31.2888	546
31.2893	62	201		31.3083	522
31.3087	76	166		31.3278	531
31.3281	62	213		31.3472	557
31.3476	70	176		31.3667	545
31.367	62	195		31.3861	527
31.3865	71	178		31.4056	566
31.4059	71	161		31.4251	487
31.4253	60	162		31.4445	523
31.4448	58	191		31.464	561
31.4642	69	179		31.4834	587
31.4836	68	196		31.5029	490
31.5031	58	174		31.5224	515
31.5225	60	174		31.5418	491
31.542	74	168		31.5613	547
31.5614	64	163		31.5807	487
31.5808	66	173		31.6002	495
31.6003	69	173		31.6197	520
31.6197	74	161		31.6391	535
31.6392	74	168		31.6586	569
31.6586	78	168		31.678	505
31.678	56	173		31.6975	517
31.6975	56	166		31.717	526
31.7169	63	173		31.7364	530
31.7363	50	171		31.7559	515
31.7558	50	199		31.7754	542
31.7752	57	176		31.7948	518
31.7947	65	205		31.8143	475
31.8141	65	155		31.8337	507
31.8335	56	187		31.8532	540
31.853	56	177		31.8727	508
31.8724	67	153		31.8921	528
31.8918	69	177		31.9116	507
31.9113	57	170		31.931	512
31.9307	63	146		31.9505	534
31.9502	53	157		31.97	491
31.9696	57	179		31.9894	537
31.989	59	194		32.0089	517
32.0085	59	184		32.0283	498
32.0279	54	168		32.0478	484
32.0474	62	185		32.0673	446
32.0668	72	162		32.0867	532
32.0862	54	187		32.1062	525
32.1057	52	159		32.1256	513
32.1251	63	170		32.1451	539
32.1445	87	179		32.1646	508
32.164	60	164		32.184	512
32.1834	55	173		32.2035	495
32.2029	68	178		32.223	544
32.2223	58	186		32.2424	563
32.2417	72	169		32.2619	503
32.2612	69	183		32.2813	496
32.2806	54	177		32.3008	503
32.3	63	173		32.3203	503
32.3195	61	162		32.3397	513
32.3389	60	190		32.3592	542
32.3584	50	198		32.3786	487
32.3778	58	161		32.3981	526
32.3972	70	167		32.4176	478
32.4167	59	173		32.437	514
32.4361	68	177		32.4565	492
32.4556	57	153		32.4759	499
32.475	63	159		32.4954	486
32.4944	59	179		32.5149	506
32.5139	66	158		32.5343	497
32.5333	57	176		32.5538	456
32.5527	57	169		32.5732	527
32.5722	57	161		32.5927	453
32.5916	65	197		32.6122	486
32.6111	59	178		32.6316	513
32.6305	65	168		32.6511	510
32.6499	67	174		32.6706	524
32.6694	51	165		32.69	529
32.6888	61	153		32.7095	504
32.7083	49	163		32.7289	536
32.7277	63	177		32.7484	516
32.7471	65	169		32.7679	493
32.7666	63	182		32.7873	483
32.786	59	189		32.8068	489
32.8054	59	162		32.8262	523
32.8249	65	181		32.8457	512
32.8443	75	169		32.8652	506
32.8638	50	154		32.8846	469
32.8832	51	208		32.9041	539
32.9026	47	186		32.9235	503
32.9221	57	162		32.943	497
32.9415	67	175		32.9625	520
32.9609	58	167		32.9819	494
32.9804	61	161		33.0014	495
32.9998	53	179		33.0208	492
33.0193	62	180		33.0403	507
33.0387	57	162		33.0598	461
33.0581	52	178		33.0792	465
33.0776	61	173		33.0987	507
33.097	63	183		33.1182	506
33.1165	59	196		33.1376	509
33.1359	69	149		33.1571	500
33.1553	65	156		33.1765	447
33.1748	67	154		33.196	516
33.1942	61	166		33.2155	498
33.2136	61	175		33.2349	505
33.2331	56	167		33.2544	465
33.2525	66	155		33.2738	491
33.272	65	162		33.2933	511
33.2914	60	170		33.3128	502
33.3108	59	161		33.3322	479
33.3303	43	160		33.3517	478
33.3497	60	175		33.3711	504
33.3691	70	204		33.3906	487
33.3886	60	164		33.4101	521
33.408	55	131		33.4295	492
33.4275	63	155		33.449	481
33.4469	60	198		33.4684	468
33.4663	70	162		33.4879	477
33.4858	55	166		33.5074	439
33.5052	72	173		33.5268	487
33.5247	61	159		33.5463	507
33.5441	50	195		33.5658	477
33.5635	53	162		33.5852	480
33.583	61	160		33.6047	492
33.6024	53	158		33.6241	535
33.6218	59	171		33.6436	463
33.6413	47	182		33.6631	476
33.6607	50	153		33.6825	438
33.6802	64	159		33.702	480
33.6996	62	178		33.7214	514
33.719	60	181		33.7409	499
33.7385	67	154		33.7604	475
33.7579	67	177		33.7798	476
33.7773	56	146		33.7993	480
33.7968	45	176		33.8187	445
33.8162	68	157		33.8382	461
33.8357	58	177		33.8577	469
33.8551	62	159		33.8771	484
33.8745	61	171		33.8966	478
33.894	61	178		33.916	501
33.9134	59	154		33.9355	452
33.9329	63	182		33.955	487
33.9523	61	152		33.9744	497
33.9717	52	149		33.9939	468
33.9912	54	156		34.0134	490
34.0106	54	202		34.0328	487
34.03	52	156		34.0523	476
34.0495	53	152		34.0717	463
34.0689	58	160		34.0912	492
34.0884	55	161		34.1107	460
34.1078	55	152		34.1301	481
34.1272	57	155		34.1496	465
34.1467	67	173		34.169	492
34.1661	72	155		34.1885	456
34.1855	52	163		34.208	429
34.205	63	165		34.2274	463
34.2244	66	164		34.2469	519
34.2439	57	172		34.2663	460
34.2633	48	176		34.2858	462
34.2827	59	161		34.3053	465
34.3022	54	163		34.3247	479
34.3216	41	154		34.3442	478
34.3411	55	156		34.3636	417
34.3605	54	145		34.3831	422
34.3799	41	150		34.4026	475
34.3994	59	153		34.422	458
34.4188	54	163		34.4415	472
34.4382	47	162		34.4609	466
34.4577	55	166		34.4804	462
34.4771	64	166		34.4999	478
34.4966	57	157		34.5193	467
34.516	64	176		34.5388	457
34.5354	56	142		34.5583	446
34.5549	58	187		34.5777	462
34.5743	59	173		34.5972	475
34.5938	53	137		34.6166	469
34.6132	67	146		34.6361	440
34.6326	64	168		34.6556	444
34.6521	67	162		34.675	503
34.6715	67	142		34.6945	430
34.6909	48	150		34.7139	432
34.7104	64	151		34.7334	462
34.7298	40	171		34.7529	482
34.7493	61	183		34.7723	458
34.7687	57	171		34.7918	444
34.7881	51	179		34.8112	470
34.8076	54	162		34.8307	485
34.827	61	153		34.8502	422
34.8464	54	143		34.8696	463
34.8659	56	153		34.8891	455
34.8853	60	169		34.9085	449
34.9048	61	183		34.928	457
34.9242	48	172		34.9475	432
34.9436	66	154		34.9669	485
34.9631	61	161		34.9864	445
34.9825	65	147		35.0059	472
35.002	58	150		35.0253	490
35.0214	48	160		35.0448	454
35.0408	67	144		35.0642	423
35.0603	67	143		35.0837	476
35.0797	60	148		35.1032	454
35.0991	68	155		35.1226	461
35.1186	56	172		35.1421	462
35.138	57	164		35.1615	469
35.1575	51	167		35.181	436
35.1769	64	160		35.2005	442
35.1963	66	170		35.2199	435
35.2158	55	152		35.2394	429
35.2352	66	161		35.2588	447
35.2546	52	154		35.2783	457
35.2741	56	130		35.2978	444
35.2935	55	154		35.3172	447
35.313	64	167		35.3367	424
35.3324	61	147		35.3561	423
35.3518	46	153		35.3756	437
35.3713	62	161		35.3951	421
35.3907	52	144		35.4145	455
35.4102	48	150		35.434	460
35.4296	58	158		35.4535	431
35.449	50	149		35.4729	449
35.4685	60	156		35.4924	444
35.4879	49	148		35.5118	450
35.5073	67	148		35.5313	468
35.5268	62	156		35.5508	407
35.5462	65	175		35.5702	441
35.5657	54	144		35.5897	462
35.5851	56	161		35.6091	408
35.6045	67	158		35.6286	431
35.624	46	151		35.6481	423
35.6434	52	150		35.6675	457
35.6628	49	154		35.687	436
35.6823	51	130		35.7064	475
35.7017	59	154		35.7259	482
35.7212	44	144		35.7454	465
35.7406	48	132		35.7648	440
35.76	56	125		35.7843	432
35.7795	65	143		35.8037	419
35.7989	55	152		35.8232	431
35.8184	63	145		35.8427	424
35.8378	52	133		35.8621	417
35.8572	57	153		35.8816	436
35.8767	59	169		35.9011	425
35.8961	50	139		35.9205	427
35.9155	50	141		35.94	464
35.935	54	146		35.9594	427
35.9544	47	144		35.9789	471
35.9739	67	153		35.9984	443
35.9933	58	150		36.0178	455
36.0127	51	147		36.0373	408
36.0322	58	142		36.0567	427
36.0516	50	145		36.0762	477
36.071	52	142		36.0957	414
36.0905	58	142		36.1151	459
36.1099	66	144		36.1346	414
36.1294	76	168		36.154	423
36.1488	47	151		36.1735	419
36.1682	52	153		36.193	394
36.1877	49	163		36.2124	425
36.2071	49	148		36.2319	491
36.2266	57	141		36.2513	414
36.246	49	171		36.2708	439
36.2654	50	153		36.2903	436
36.2849	59	145		36.3097	417
36.3043	56	160		36.3292	419
36.3237	50	161		36.3487	432
36.3432	39	149		36.3681	455
36.3626	48	147		36.3876	446
36.3821	60	142		36.407	434
36.4015	56	153		36.4265	442
36.4209	63	143		36.446	440
36.4404	61	145		36.4654	437
36.4598	62	157		36.4849	388
36.4793	47	133		36.5043	434
36.4987	55	165		36.5238	400
36.5181	56	138		36.5433	432
36.5376	53	135		36.5627	447
36.557	51	141		36.5822	417
36.5764	62	172		36.6016	413
36.5959	55	133		36.6211	409
36.6153	45	150		36.6406	447
36.6348	52	162		36.66	403
36.6542	53	135		36.6795	413
36.6736	57	150		36.6989	394
36.6931	58	134		36.7184	409
36.7125	50	151		36.7379	434
36.7319	48	151		36.7573	451
36.7514	62	146		36.7768	396
36.7708	70	131		36.7963	437
36.7903	44	141		36.8157	442
36.8097	76	159		36.8352	460
36.8291	53	138		36.8546	456
36.8486	61	141		36.8741	446
36.868	59	142		36.8936	447
36.8875	60	133		36.913	407
36.9069	52	144		36.9325	428
36.9263	63	151		36.9519	423
36.9458	56	128		36.9714	445
36.9652	71	149		36.9909	409
36.9846	49	128		37.0103	418
37.0041	54	155		37.0298	479
37.0235	53	118		37.0492	407
37.043	50	135		37.0687	393
37.0624	41	157		37.0882	432
37.0818	65	141		37.1076	380
37.1013	43	143		37.1271	410
37.1207	54	138		37.1465	418
37.1401	58	169		37.166	393
37.1596	55	134		37.1855	409
37.179	42	143		37.2049	435
37.1985	50	148		37.2244	434
37.2179	57	152		37.2439	418
37.2373	56	148		37.2633	389
37.2568	54	152		37.2828	410
37.2762	62	136		37.3022	421
37.2957	41	142		37.3217	443
37.3151	55	142		37.3412	416
37.3345	52	144		37.3606	388
37.354	48	144		37.3801	400
37.3734	50	147		37.3995	418
37.3928	57	149		37.419	419
37.4123	41	125		37.4385	407
37.4317	61	157		37.4579	392
37.4512	43	148		37.4774	439
37.4706	53	131		37.4968	390
37.49	62	162		37.5163	415
37.5095	52	129		37.5358	398
37.5289	54	144		37.5552	428
37.5483	52	154		37.5747	443
37.5678	49	144		37.5941	431
37.5872	56	150		37.6136	392
37.6067	54	131		37.6331	411
37.6261	64	144		37.6525	378
37.6455	49	133		37.672	410
37.665	47	139		37.6915	431
37.6844	58	137		37.7109	386
37.7039	62	143		37.7304	415
37.7233	56	143		37.7498	409
37.7427	60	145		37.7693	423
37.7622	50	121		37.7888	417
37.7816	50	160		37.8082	370
37.801	63	143		37.8277	433
37.8205	45	149		37.8471	421
37.8399	49	137		37.8666	403
37.8594	61	118		37.8861	399
37.8788	54	116		37.9055	418
37.8982	45	130		37.925	410
37.9177	59	115		37.9444	409
37.9371	66	141		37.9639	411
37.9565	52	141		37.9834	373
37.976	73	140		38.0028	383
37.9954	57	136		38.0223	383
38.0149	50	143		38.0417	428
38.0343	61	136		38.0612	433
38.0537	52	122		38.0807	381
38.0732	50	148		38.1001	429
38.0926	49	130		38.1196	432
38.1121	62	162		38.1391	420
38.1315	61	135		38.1585	430
38.1509	55	131		38.178	419
38.1704	56	150		38.1974	412
38.1898	50	154		38.2169	404
38.2092	69	125		38.2364	423
38.2287	47	147		38.2558	396
38.2481	51	159		38.2753	394
38.2676	51	139		38.2947	412
38.287	65	129		38.3142	390
38.3064	66	145		38.3337	384
38.3259	55	151		38.3531	385
38.3453	46	134		38.3726	413
38.3648	69	119		38.392	409
38.3842	74	143		38.4115	416
38.4036	61	135		38.431	399
38.4231	70	152		38.4504	428
38.4425	56	144		38.4699	404
38.4619	62	128		38.4893	413
38.4814	62	146		38.5088	413
38.5008	54	154		38.5283	407
38.5203	63	121		38.5477	385
38.5397	43	149		38.5672	369
38.5591	61	129		38.5867	395
38.5786	59	165		38.6061	417
38.598	56	138		38.6256	416
38.6174	43	118		38.645	406
38.6369	56	129		38.6645	392
38.6563	64	153		38.684	418
38.6758	42	159		38.7034	401
38.6952	64	162		38.7229	431
38.7146	53	130		38.7423	377
38.7341	63	155		38.7618	403
38.7535	53	131		38.7813	401
38.773	63	140		38.8007	392
38.7924	56	140		38.8202	391
38.8118	52	131		38.8396	422
38.8313	78	140		38.8591	433
38.8507	48	135		38.8786	398
38.8701	54	144		38.898	419
38.8896	39	150		38.9175	422
38.909	63	130		38.9369	412
38.9285	66	110		38.9564	431
38.9479	67	140		38.9759	393
38.9673	54	120		38.9953	375
38.9868	44	138		39.0148	375
39.0062	54	133		39.0342	461
39.0256	47	125		39.0537	381
39.0451	59	159		39.0732	423
39.0645	55	135		39.0926	441
39.084	55	139		39.1121	375
39.1034	54	138		39.1316	421
39.1228	56	130		39.151	386
39.1423	60	137		39.1705	397
39.1617	58	123		39.1899	403
39.1812	54	168		39.2094	411
39.2006	50	149		39.2289	410
39.22	52	137		39.2483	434
39.2395	48	119		39.2678	384
39.2589	61	143		39.2872	419
39.2783	66	133		39.3067	439
39.2978	61	142		39.3262	387
39.3172	56	115		39.3456	442
39.3367	62	155		39.3651	399
39.3561	51	156		39.3845	403
39.3755	56	134		39.404	384
39.395	50	137		39.4235	428
39.4144	56	143		39.4429	412
39.4338	62	136		39.4624	411
39.4533	61	150		39.4818	389
39.4727	70	119		39.5013	398
39.4922	45	137		39.5208	406
39.5116	47	130		39.5402	419
39.531	54	139		39.5597	353
39.5505	47	129		39.5792	393
39.5699	56	135		39.5986	411
39.5894	47	111		39.6181	426
39.6088	43	146		39.6375	355
39.6282	48	114		39.657	387
39.6477	53	153		39.6765	383
39.6671	56	149		39.6959	363
39.6865	54	139		39.7154	350
39.706	69	137		39.7348	357
39.7254	51	124		39.7543	384
39.7449	52	145		39.7738	411
39.7643	56	125		39.7932	380
39.7837	59	130		39.8127	433
39.8032	58	144		39.8321	388
39.8226	57	128		39.8516	385
39.842	63	142		39.8711	391
39.8615	63	147		39.8905	396
39.8809	61	137		39.91	384
39.9004	62	141		39.9294	389
39.9198	51	143		39.9489	411
39.9392	46	113		39.9684	407
39.9587	65	137		39.9878	399
39.9781	44	133		40.0073	388
39.9976	55	123		40.0268	373
40.017	51	130		40.0462	396
40.0364	56	140		40.0657	436
40.0559	59	147		40.0851	415
40.0753	58	132		40.1046	389
40.0947	47	138		40.1241	393
40.1142	49	116		40.1435	373
40.1336	60	149		40.163	381
40.1531	52	150		40.1824	437
40.1725	55	127		40.2019	412
40.1919	57	136		40.2214	396
40.2114	53	147		40.2408	424
40.2308	65	143		40.2603	415
40.2503	51	134		40.2797	410
40.2697	36	152		40.2992	410
40.2891	56	147		40.3187	421
40.3086	60	145		40.3381	414
40.328	50	145		40.3576	425
40.3474	51	131		40.377	436
40.3669	64	126		40.3965	396
40.3863	45	129		40.416	387
40.4058	57	167		40.4354	407
40.4252	46	143		40.4549	412
40.4446	54	106		40.4744	407
40.4641	61	129		40.4938	396
40.4835	55	133		40.5133	363
40.5029	65	145		40.5327	401
40.5224	46	155		40.5522	401
40.5418	45	156		40.5717	392
40.5613	52	152		40.5911	435
40.5807	47	150		40.6106	401
40.6001	53	145		40.63	381
40.6196	58	131		40.6495	372
40.639	62	122		40.669	376
40.6585	50	128		40.6884	417
40.6779	56	139		40.7079	419
40.6973	49	149		40.7273	401
40.7168	49	132		40.7468	394
40.7362	46	151		40.7663	376
40.7556	64	133		40.7857	393
40.7751	53	130		40.8052	396
40.7945	46	138		40.8246	393
40.814	59	129		40.8441	405
40.8334	63	129		40.8636	395
40.8528	68	149		40.883	413
40.8723	53	129		40.9025	385
40.8917	54	142		40.922	385
40.9111	49	126		40.9414	413
40.9306	51	141		40.9609	404
40.95	48	147		40.9803	390
40.9695	49	127		40.9998	407
40.9889	47	140		41.0193	419
41.0083	47	119		41.0387	362
41.0278	54	139		41.0582	399
41.0472	61	139		41.0776	380
41.0667	67	152		41.0971	355
41.0861	51	164		41.1166	402
41.1055	56	120		41.136	391
41.125	63	118		41.1555	378
41.1444	76	142		41.1749	363
41.1638	50	124		41.1944	387
41.1833	57	136		41.2139	367
41.2027	48	116		41.2333	364
41.2222	54	159		41.2528	397
41.2416	72	140		41.2722	358
41.261	66	157		41.2917	387
41.2805	48	134		41.3112	365
41.2999	58	131		41.3306	389
41.3193	51	121		41.3501	359
41.3388	61	140		41.3696	372
41.3582	60	139		41.389	386
41.3777	54	153		41.4085	386
41.3971	49	141		41.4279	389
41.4165	60	144		41.4474	376
41.436	61	134		41.4669	404
41.4554	50	155		41.4863	383
41.4749	53	139		41.5058	400
41.4943	48	120		41.5252	391
41.5137	50	153		41.5447	381
41.5332	65	147		41.5642	381
41.5526	59	136		41.5836	391
41.572	64	136		41.6031	388
41.5915	49	156		41.6225	388
41.6109	44	152		41.642	351
41.6304	45	134		41.6615	376
41.6498	53	134		41.6809	388
41.6692	51	135		41.7004	361
41.6887	43	161		41.7198	409
41.7081	57	138		41.7393	393
41.7275	52	122		41.7588	374
41.747	61	144		41.7782	384
41.7664	45	134		41.7977	345
41.7859	59	153		41.8172	376
41.8053	60	128		41.8366	358
41.8247	59	128		41.8561	407
41.8442	57	169		41.8755	421
41.8636	55	118		41.895	390
41.8831	49	136		41.9145	383
41.9025	57	133		41.9339	391
41.9219	45	125		41.9534	438
41.9414	52	123		41.9728	378
41.9608	50	113		41.9923	342
41.9802	51	143		42.0118	378
41.9997	37	118		42.0312	398
42.0191	55	145		42.0507	389
42.0386	61	141		42.0701	363
42.058	46	141		42.0896	375
42.0774	51	136		42.1091	354
42.0969	48	116		42.1285	351
42.1163	51	117		42.148	376
42.1358	47	128		42.1674	387
42.1552	52	149		42.1869	397
42.1746	45	135		42.2064	375
42.1941	66	135		42.2258	358
42.2135	52	147		42.2453	400
42.2329	54	135		42.2648	377
42.2524	49	132		42.2842	376
42.2718	71	142		42.3037	376
42.2913	51	133		42.3231	390
42.3107	57	130		42.3426	337
42.3301	54	124		42.3621	410
42.3496	57	142		42.3815	373
42.369	54	121		42.401	351
42.3884	63	130		42.4204	373
42.4079	47	146		42.4399	371
42.4273	67	127		42.4594	323
42.4468	56	126		42.4788	373
42.4662	51	118		42.4983	364
42.4856	42	110		42.5177	372
42.5051	37	125		42.5372	381
42.5245	64	111		42.5567	379
42.544	53	132		42.5761	371
42.5634	44	129		42.5956	346
42.5828	57	142		42.615	335
42.6023	62	150		42.6345	362
42.6217	61	108		42.654	367
42.6411	52	123		42.6734	378
42.6606	53	145		42.6929	333
42.68	54	118		42.7124	387
42.6995	54	138		42.7318	341
42.7189	47	105		42.7513	343
42.7383	51	122		42.7707	355
42.7578	55	148		42.7902	383
42.7772	53	111		42.8097	345
42.7966	53	131		42.8291	395
42.8161	53	128		42.8486	334
42.8355	56	120		42.868	393
42.855	69	130		42.8875	374
42.8744	61	141		42.907	338
42.8938	64	141		42.9264	379
42.9133	54	120		42.9459	352
42.9327	51	114		42.9653	363
42.9522	68	130		42.9848	368
42.9716	59	153		43.0043	384
42.991	50	135		43.0237	376
43.0105	56	130		43.0432	348
43.0299	48	129		43.0626	370
43.0493	58	122		43.0821	347
43.0688	48	134		43.1016	368
43.0882	57	120		43.121	365
43.1077	69	118		43.1405	362
43.1271	59	132		43.1599	328
43.1465	66	98		43.1794	393
43.166	53	135		43.1989	365
43.1854	46	142		43.2183	395
43.2048	40	156		43.2378	360
43.2243	64	130		43.2573	376
43.2437	51	135		43.2767	393
43.2632	46	139		43.2962	340
43.2826	40	125		43.3156	353
43.302	65	114		43.3351	342
43.3215	64	122		43.3546	351
43.3409	55	105		43.374	358
43.3604	59	112		43.3935	373
43.3798	48	146		43.4129	356
43.3992	59	127		43.4324	337
43.4187	50	104		43.4519	327
43.4381	46	139		43.4713	312
43.4575	37	135		43.4908	355
43.477	53	110		43.5102	376
43.4964	53	128		43.5297	373
43.5159	49	105		43.5492	354
43.5353	38	128		43.5686	376
43.5547	57	124		43.5881	329
43.5742	50	124		43.6075	352
43.5936	48	118		43.627	338
43.613	57	114		43.6465	355
43.6325	52	131		43.6659	397
43.6519	56	126		43.6854	350
43.6714	52	127		43.7049	360
43.6908	53	155		43.7243	352
43.7102	45	120		43.7438	407
43.7297	50	124		43.7632	346
43.7491	50	119		43.7827	344
43.7686	47	117		43.8022	349
43.788	49	126		43.8216	359
43.8074	51	133		43.8411	331
43.8269	55	111		43.8605	321
43.8463	43	141		43.88	346
43.8657	70	135		43.8995	350
43.8852	50	121		43.9189	334
43.9046	55	115		43.9384	331
43.9241	49	127		43.9578	372
43.9435	50	109		43.9773	331
43.9629	76	117		43.9968	339
43.9824	54	101		44.0162	340
44.0018	51	118		44.0357	337
44.0213	37	109		44.0551	346
44.0407	52	125		44.0746	303
44.0601	52	110		44.0941	350
44.0796	62	120		44.1135	324
44.099	54	117		44.133	340
44.1184	53	135		44.1525	315
44.1379	46	120		44.1719	336
44.1573	62	108		44.1914	353
44.1768	48	99		44.2108	306
44.1962	54	127		44.2303	344
44.2156	57	129		44.2498	337
44.2351	50	106		44.2692	355
44.2545	60	130		44.2887	329
44.2739	50	118		44.3081	330
44.2934	53	109		44.3276	319
44.3128	37	121		44.3471	332
44.3323	52	127		44.3665	334
44.3517	40	113		44.386	324
44.3711	57	115		44.4054	298
44.3906	57	122		44.4249	307
44.41	55	115		44.4444	298
44.4295	52	134		44.4638	340
44.4489	50	121		44.4833	328
44.4683	61	113		44.5027	304
44.4878	52	136		44.5222	338
44.5072	61	114		44.5417	320
44.5266	58	126		44.5611	331
44.5461	51	111		44.5806	320
44.5655	58	119		44.6001	324
44.585	50	123		44.6195	343
44.6044	60	118		44.639	341
44.6238	62	121		44.6584	308
44.6433	54	109		44.6779	308
44.6627	52	129		44.6974	322
44.6821	54	98		44.7168	326
44.7016	56	125		44.7363	332
44.721	64	108		44.7557	329
44.7405	55	114		44.7752	309
44.7599	38	129		44.7947	336
44.7793	60	110		44.8141	327
44.7988	41	110		44.8336	351
44.8182	53	107		44.853	309
44.8377	52	125		44.8725	349
44.8571	41	119		44.892	330
44.8765	52	111		44.9114	339
44.896	47	103		44.9309	324
44.9154	48	94		44.9503	292
44.9348	53	142		44.9698	340
44.9543	65	120		44.9893	308
44.9737	45	115		45.0087	326
44.9932	46	126		45.0282	330
45.0126	56	121		45.0477	323
45.032	40	101		45.0671	352
45.0515	54	102		45.0866	282
45.0709	51	115		45.106	335
45.0903	61	93		45.1255	310
45.1098	47	123		45.145	318
45.1292	41	132		45.1644	345
45.1487	59	118		45.1839	302
45.1681	47	103		45.2033	318
45.1875	44	152		45.2228	333
45.207	35	95		45.2423	318
45.2264	61	111		45.2617	303
45.2459	57	100		45.2812	333
45.2653	57	111		45.3006	320
45.2847	57	101		45.3201	312
45.3042	53	128		45.3396	307
45.3236	50	112		45.359	324
45.343	54	115		45.3785	383
45.3625	60	101		45.3979	343
45.3819	60	115		45.4174	334
45.4014	61	113		45.4369	326
45.4208	49	97		45.4563	308
45.4402	63	107		45.4758	334
45.4597	71	114		45.4953	325
45.4791	52	115		45.5147	333
45.4985	42	111		45.5342	310
45.518	47	129		45.5536	304
45.5374	55	120		45.5731	342
45.5569	62	119		45.5926	311
45.5763	51	115		45.612	316
45.5957	65	94		45.6315	312
45.6152	60	100		45.6509	340
45.6346	50	120		45.6704	299
45.6541	56	116		45.6899	275
45.6735	50	125		45.7093	320
45.6929	54	111		45.7288	332
45.7124	35	109		45.7482	280
45.7318	58	109		45.7677	339
45.7512	55	124		45.7872	295
45.7707	42	113		45.8066	322
45.7901	50	114		45.8261	317
45.8096	55	119		45.8455	297
45.829	39	107		45.865	283
45.8484	53	120		45.8845	326
45.8679	53	95		45.9039	335
45.8873	57	118		45.9234	306
45.9068	48	110		45.9429	308
45.9262	67	126		45.9623	264
45.9456	46	123		45.9818	336
45.9651	56	112		46.0012	292
45.9845	60	106		46.0207	285
46.0039	65	110		46.0402	319
46.0234	49	100		46.0596	314
46.0428	62	115		46.0791	310
46.0623	37	121		46.0985	293
46.0817	70	115		46.118	288
46.1011	60	127		46.1375	298
46.1206	53	102		46.1569	283
46.14	50	128		46.1764	318
46.1594	51	106		46.1958	287
46.1789	46	118		46.2153	311
46.1983	53	101		46.2348	300
46.2178	56	86		46.2542	333
46.2372	57	108		46.2737	282
46.2566	53	103		46.2931	297
46.2761	57	121		46.3126	311
46.2955	59	126		46.3321	280
46.315	58	101		46.3515	300
46.3344	55	112		46.371	291
46.3538	50	108		46.3905	291
46.3733	42	112		46.4099	317
46.3927	51	100		46.4294	297
46.4121	60	125		46.4488	306
46.4316	46	106		46.4683	295
46.451	55	120		46.4878	336
46.4705	49	91		46.5072	291
46.4899	55	104		46.5267	305
46.5093	52	98		46.5461	327
46.5288	61	117		46.5656	311
46.5482	46	109		46.5851	308
46.5676	63	93		46.6045	314
46.5871	45	112		46.624	311
46.6065	51	116		46.6434	282
46.626	59	90		46.6629	283
46.6454	52	107		46.6824	292
46.6648	47	86		46.7018	299
46.6843	52	124		46.7213	247
46.7037	53	108		46.7407	308
46.7232	45	101		46.7602	298
46.7426	45	110		46.7797	293
46.762	57	98		46.7991	287
46.7815	59	93		46.8186	277
46.8009	52	111		46.8381	298
46.8203	50	110		46.8575	277
46.8398	59	119		46.877	304
46.8592	62	106		46.8964	284
46.8787	42	113		46.9159	297
46.8981	52	107		46.9354	277
46.9175	55	117		46.9548	288
46.937	52	105		46.9743	295
46.9564	60	119		46.9937	273
46.9758	48	112		47.0132	312
46.9953	51	100		47.0327	257
47.0147	55	98		47.0521	284
47.0342	56	87		47.0716	291
47.0536	51	113		47.091	312
47.073	50	98		47.1105	305
47.0925	66	99		47.13	270
47.1119	54	122		47.1494	284
47.1314	54	104		47.1689	285
47.1508	48	121		47.1883	277
47.1702	49	90		47.2078	278
47.1897	50	103		47.2273	277
47.2091	61	103		47.2467	313
47.2285	51	125		47.2662	289
47.248	59	111		47.2857	286
47.2674	46	104		47.3051	271
47.2869	55	108		47.3246	289
47.3063	42	120		47.344	308
47.3257	44	112		47.3635	326
47.3452	51	96		47.383	285
47.3646	50	100		47.4024	258
47.384	64	113		47.4219	294
47.4035	58	114		47.4413	279
47.4229	46	106		47.4608	284
47.4424	44	87		47.4803	309
47.4618	42	96		47.4997	285
47.4812	53	103		47.5192	303
47.5007	61	93		47.5386	297
47.5201	50	97		47.5581	279
47.5396	50	115		47.5776	300
47.559	50	104		47.597	276
47.5784	55	97		47.6165	279
47.5979	49	111		47.6359	262
47.6173	56	116		47.6554	286
47.6367	50	129		47.6749	299
47.6562	56	109		47.6943	275
47.6756	61	101		47.7138	281
47.6951	58	99		47.7332	265
47.7145	41	107		47.7527	266
47.7339	55	115		47.7722	292
47.7534	54	116		47.7916	287
47.7728	59	105		47.8111	282
47.7923	55	98		47.8306	268
47.8117	51	98		47.85	277
47.8311	44	97		47.8695	268
47.8506	47	110		47.8889	252
47.87	63	120		47.9084	271
47.8894	57	92		47.9279	291
47.9089	51	106		47.9473	285
47.9283	53	109		47.9668	281
47.9478	57	100		47.9862	300
47.9672	50	118		48.0057	277
47.9866	50	84		48.0252	263
48.0061	53	94		48.0446	281
48.0255	61	112		48.0641	262
48.0449	50	111		48.0835	267
48.0644	66	106		48.103	268
48.0838	48	110		48.1225	264
48.1033	60	96		48.1419	267
48.1227	58	98		48.1614	271
48.1421	48	98		48.1808	259
48.1616	53	100		48.2003	273
48.181	42	97		48.2198	289
48.2005	51	101		48.2392	264
48.2199	51	103		48.2587	268
48.2393	48	116		48.2782	310
48.2588	67	99		48.2976	299
48.2782	62	91		48.3171	291
48.2976	63	83		48.3365	258
48.3171	53	113		48.356	275
48.3365	55	116		48.3755	268
48.356	51	114		48.3949	274
48.3754	50	105		48.4144	267
48.3948	64	97		48.4338	259
48.4143	51	90		48.4533	251
48.4337	63	81		48.4728	270
48.4531	37	98		48.4922	296
48.4726	53	102		48.5117	279
48.492	58	119		48.5311	250
48.5115	53	93		48.5506	310
48.5309	64	96		48.5701	293
48.5503	50	100		48.5895	285
48.5698	64	111		48.609	274
48.5892	50	90		48.6284	270
48.6087	54	94		48.6479	248
48.6281	62	84		48.6674	294
48.6475	56	80		48.6868	279
48.667	54	120		48.7063	289
48.6864	54	111		48.7258	280
48.7058	50	111		48.7452	284
48.7253	65	106		48.7647	292
48.7447	68	94		48.7841	241
48.7642	58	101		48.8036	228
48.7836	56	91		48.8231	266
48.803	47	90		48.8425	273
48.8225	54	94		48.862	266
48.8419	48	88		48.8814	300
48.8613	59	103		48.9009	236
48.8808	67	92		48.9204	255
48.9002	64	93		48.9398	252
48.9197	67	97		48.9593	283
48.9391	60	110		48.9787	291
48.9585	55	101		48.9982	259
48.978	61	110		49.0177	301
48.9974	64	100		49.0371	263
49.0169	69	109		49.0566	261
49.0363	50	106		49.076	281
49.0557	62	92		49.0955	251
49.0752	62	97		49.115	271
49.0946	48	98		49.1344	272
49.114	62	79		49.1539	238
49.1335	65	92		49.1734	249
49.1529	53	102		49.1928	284
49.1724	52	116		49.2123	249
49.1918	64	98		49.2317	302
49.2112	54	97		49.2512	258
49.2307	46	95		49.2707	264
49.2501	48	89		49.2901	240
49.2695	42	93		49.3096	240
49.289	58	93		49.329	252
49.3084	48	122		49.3485	256
49.3279	53	112		49.368	268
49.3473	41	116		49.3874	273
49.3667	55	89		49.4069	277
49.3862	62	91		49.4263	264
49.4056	54	114		49.4458	281
49.4251	63	91		49.4653	270
49.4445	43	87		49.4847	241
49.4639	50	93		49.5042	250
49.4834	58	116		49.5236	237
49.5028	59	112		49.5431	242
49.5222	57	88		49.5626	238
49.5417	52	106		49.582	280
49.5611	63	92		49.6015	249
49.5806	65	93		49.621	254
49.6	65	91		49.6404	246
49.6194	51	92		49.6599	242
49.6389	62	97		49.6793	262
49.6583	66	96		49.6988	246
49.6778	50	104		49.7183	275
49.6972	44	102		49.7377	257
49.7166	50	83		49.7572	248
49.7361	54	109		49.7766	254
49.7555	53	86		49.7961	241
49.7749	48	107		49.8156	263
49.7944	69	97		49.835	270
49.8138	57	94		49.8545	265
49.8333	63	77		49.8739	289
49.8527	50	73		49.8934	248
49.8721	52	95		49.9129	246
49.8916	59	102		49.9323	260
49.911	71	91		49.9518	265
49.9304	49	111		49.9712	258
49.9499	54	89		49.9907	281
--	--	--
--	--	--
--	--	--
--	--	--
--	--	--
--	--	--
--	--	--
--	--	--
--	--	--
--	--	--
--	--	--
--	--	--
--	--	--
--	--	--
--	--	--
--	--	--
--	--	--
--	--	--
--	--	--
--	--	--
--	--	--
--	--	--
--	--	--
--	--	--
--	--	--
--	--	--
--	--	--
--	--	--
--	--	--
--	--	--
--	--	--
--	--	--
--	--	--
--	--	--
--	--	--
--	--	--
--	--	--
--	--	--
--	--	--
--	--	--
--	--	--
--	--	--
--	--	--
--	--	--
--	--	--
--	--	--
--	--	--
--	--	--
--	--	--
--	--	--
--	--	--
--	--	--
--	--	--
--	--	--
--	--	--
--	--	--
--	--	--
--	--	--
--	--	--
--	--	--
--	--	--
--	--	--
--	--	--
--	--	--
--	--	--
--	--	--
--	--	--
--	--	--
--	--	--
--	--	--
--	--	--
--	--	--
--	--	--
--	--	--
--	--	--
--	--	--
--	--	--
--	--	--
--	--	--
--	--	--
--	--	--
--	--	--
--	--	--
--	--	--
--	--	--
--	--	--
--	--	--
--	--	--
--	--	--
--	--	--
--	--	--
--	--	--
--	--	--
--	--	--
--	--	--
--	--	--
--	--	--
--	--	--
--	--	--
--	--	--
--	--	--
--	--	--
--	--	--
--	--	--
--	--	--
--	--	--
--	--	--
--	--	--
--	--	--
--	--	--
--	--	--
--	--	--
--	--	--
--	--	--
--	--	--
--	--	--
--	--	--
--	--	--
--	--	--
--	--	--
--	--	--
--	--	--
--	--	--
--	--	--
--	--	--
--	--	--
--	--	--
--	--	--
--	--	--
--	--	--
--	--	--
--	--	--
--	--	--
--	--	--
--	--	--
--	--	--
--	--	--
--	--	--
--	--	--
--	--	--
--	--	--
--	--	--
--	--	--
--	--	--
--	--	--
--	--	--
--	--	--
--	--	--
--	--	--
--	--	--
--	--	--
--	--	--
--	--	--
--	--	--
--	--	--
--	--	--
--	--	--
--	--	--
--	--	--
--	--	--
--	--	--
--	--	--
--	--	--
--	--	--
--	--	--
--	--	--
--	--	--
--	--	--
--	--	--
--	--	--
--	--	--
--	--	--
--	--	--
--	--	--
--	--	--
--	--	--
--	--	--
--	--	--
--	--	--
--	--	--
--	--	--
--	--	--
--	--	--
--	--	--
--	--	--
--	--	--
--	--	--
--	--	--
--	--	--
--	--	--
--	--	--
--	--	--
--	--	--
--	--	--
--	--	--
--	--	--
--	--	--
--	--	--
--	--	--
[truncated: 1,213 more rows]

## Sheet: Fig.1g
C 1s high-resolution XPS spectra with identification of peaks by curve fitting
graphite powder-derived C-dots
Binding energy (eV)	raw	sum	C=C	C-O	C=O	O-C=O
298.9	0	28.86	13.913	8.749	1.768	4.431
298.8	-111.51	29.318	14.111	8.885	1.8	4.521
298.7	-119.55	29.786	14.313	9.026	1.834	4.615
298.6	-65.246	30.265	14.518	9.168	1.867	4.71
298.5	-131.325	30.757	14.729	9.315	1.902	4.81
298.4	-150.216	31.261	14.944	9.466	1.938	4.913
298.3	-101.845	31.778	15.165	9.62	1.975	5.019
298.2	-118.577	32.307	15.389	9.777	2.013	5.128
298.1	-8.879	32.851	15.619	9.939	2.052	5.241
298	-78.386	33.409	15.854	10.105	2.092	5.357
297.9	-198.775	33.982	16.095	10.275	2.134	5.478
297.8	-428.382	34.568	16.341	10.449	2.176	5.603
297.7	-361.271	35.172	16.592	10.628	2.22	5.732
297.6	-293.345	35.792	16.85	10.811	2.266	5.865
297.5	-236.921	36.428	17.113	10.999	2.312	6.003
297.4	-41.795	37.082	17.383	11.192	2.361	6.147
297.3	-26.603	37.755	17.659	11.39	2.41	6.295
297.2	-315.594	38.446	17.943	11.593	2.462	6.449
297.1	-773.378	39.156	18.232	11.802	2.514	6.608
297	-594.891	39.888	18.529	12.017	2.569	6.774
296.9	-423.569	40.639	18.832	12.237	2.625	6.945
296.8	-736.103	41.414	19.144	12.464	2.683	7.123
296.7	-647.292	42.212	19.463	12.696	2.743	7.308
296.6	-358.639	43.034	19.791	12.937	2.806	7.501
296.5	-382.715	43.88	20.126	13.183	2.87	7.701
296.4	-434.284	44.753	20.471	13.436	2.937	7.91
296.3	-240.421	45.652	20.823	13.696	3.005	8.126
296.2	-294.005	46.581	21.186	13.966	3.078	8.352
296.1	-615.533	47.539	21.558	14.242	3.152	8.588
296	-623.444	48.527	21.94	14.526	3.228	8.833
295.9	-611.028	49.549	22.333	14.82	3.308	9.09
295.8	-734.185	50.604	22.735	15.122	3.39	9.357
295.7	-566.238	51.694	23.148	15.434	3.476	9.637
295.6	-472.478	52.821	23.573	15.755	3.564	9.928
295.5	-647.041	53.986	24.01	16.086	3.657	10.234
295.4	-514.298	55.193	24.459	16.428	3.753	10.553
295.3	-658.119	56.442	24.92	16.781	3.853	10.888
295.2	-895.57	57.736	25.395	17.145	3.956	11.239
295.1	-793.196	59.077	25.884	17.522	4.064	11.608
295	-728.679	60.468	26.387	17.911	4.176	11.994
294.9	-663.536	61.91	26.904	18.312	4.293	12.4
294.8	-691.913	63.409	27.437	18.728	4.416	12.828
294.7	-842.276	64.964	27.986	19.158	4.544	13.277
294.6	-837.959	66.581	28.552	19.603	4.677	13.751
294.5	-817.95	68.262	29.134	20.063	4.815	14.25
294.4	-657.788	70.012	29.735	20.541	4.961	14.777
294.3	-568.458	71.833	30.354	21.034	5.112	15.333
294.2	-774.425	73.731	30.993	21.546	5.271	15.921
294.1	-1023.52	75.71	31.652	22.076	5.437	16.544
294	-1001.18	77.774	32.332	22.627	5.611	17.203
293.9	-882.886	79.932	33.036	23.199	5.794	17.904
293.8	-859.434	82.186	33.761	23.792	5.985	18.647
293.7	-910.459	84.543	34.511	24.408	6.187	19.437
293.6	-1049.02	87.012	35.286	25.048	6.399	20.278
293.5	-1122.76	89.599	36.088	25.715	6.622	21.176
293.4	-985.106	92.312	36.916	26.406	6.856	22.132
293.3	-1064.2	95.161	37.774	27.128	7.103	23.156
293.2	-1164.5	98.156	38.663	27.879	7.364	24.252
293.1	-1163.1	101.307	39.582	28.661	7.638	25.426
293	-752.967	104.628	40.535	29.476	7.929	26.688
292.9	-856.048	108.13	41.522	30.327	8.236	28.044
292.8	-1141.08	111.831	42.547	31.215	8.562	29.508
292.7	-1125.59	115.743	43.609	32.142	8.907	31.085
292.6	-1036.21	119.888	44.711	33.111	9.272	32.794
292.5	-1066.92	124.286	45.855	34.124	9.661	34.645
292.4	-1211.1	128.961	47.045	35.184	10.075	36.657
292.3	-1119.33	133.938	48.281	36.295	10.516	38.846
292.2	-1157.78	139.245	49.566	37.458	10.986	41.236
292.1	-1126.07	144.918	50.902	38.678	11.487	43.85
292	-1171.99	150.994	52.293	39.958	12.023	46.718
291.9	-1241.1	157.518	53.743	41.303	12.598	49.874
291.8	-1067.77	164.539	55.252	42.716	13.214	53.355
291.7	-962.014	172.113	56.826	44.202	13.876	57.208
291.6	-862.303	180.314	58.469	45.767	14.588	61.489
291.5	-955.488	189.22	60.183	47.416	15.355	66.263
291.4	-1165.61	198.931	61.975	49.157	16.186	71.616
291.3	-1005.59	209.572	63.846	50.993	17.083	77.651
291.2	-920.589	221.308	65.803	52.932	18.055	84.519
291.1	-837.592	234.396	67.85	54.984	19.112	92.449
291	-964.961	249.219	69.995	57.158	20.265	101.801
290.9	-994.039	266.414	72.242	59.461	21.525	113.184
290.8	-930.956	287.064	74.6	61.905	22.911	127.647
290.7	-1053.05	312.992	77.074	64.503	24.441	146.975
290.6	-1162.29	347.238	79.672	67.264	26.146	174.156
290.5	-1219.79	394.625	82.403	70.207	28.066	213.948
290.4	-1030.08	462.473	85.277	73.345	30.264	273.587
290.3	-569.741	561.257	88.303	76.695	32.83	363.429
290.2	-151.021	704.917	91.492	80.277	35.903	497.246
290.1	-112.703	910.759	94.856	84.114	39.692	692.098
290	245.783	1197.89	98.408	88.23	44.509	966.743
289.9	655.274	1584.75	102.162	92.651	50.807	1339.13
289.8	1302.23	2085.17	106.132	97.408	59.227	1822.4
289.7	1901.61	2703.42	110.337	102.536	70.653	2419.89
289.6	2407.66	3430.26	114.797	108.075	86.272	3121.11
289.5	3322.62	4238.18	119.53	114.068	107.594	3896.98
289.4	4474.37	5080.49	124.56	120.568	136.476	4698.89
289.3	4841.44	5892.09	129.911	127.634	175.088	5459.45
289.2	5236.13	6593.55	135.611	135.332	225.802	6096.81
289.1	5999.53	7102.54	141.692	143.753	291.093	6526
289	6355.86	7352.45	148.189	153.001	373.199	6678.06
288.9	6533.37	7318.2	155.138	163.213	473.861	6525.99
288.8	6130.93	7027.91	162.582	174.579	593.948	6096.81
288.7	5514.66	6550.42	170.568	187.36	733.04	5459.45
288.6	5039.71	5969.26	179.153	201.959	889.265	4698.89
288.5	4633.81	5363.15	188.394	218.962	1058.81	3896.99
288.4	3988.06	4794.7	198.361	239.267	1235.96	3121.11
288.3	3283.25	4306.32	209.13	264.229	1413.07	2419.9
288.2	2799.58	3919.77	220.785	295.863	1580.72	1822.4
288.1	2757.93	3638.07	233.432	337.153	1728.35	1339.13
288	2649.96	3450.98	247.182	392.327	1844.72	966.742
287.9	2345.86	3341.08	262.167	467.256	1919.56	692.097
287.8	2414.7	3291.01	278.541	569.804	1945.42	497.247
287.7	2211.27	3289.55	296.481	710.063	1919.58	363.429
287.6	2077.46	3335.2	316.222	900.643	1844.76	273.588
287.5	2387.47	3436.62	338.042	1156.23	1728.39	213.948
287.4	2747.19	3610.41	362.319	1493.16	1580.77	174.155
287.3	2899.49	3877.89	389.581	1928.26	1413.07	146.975
287.2	3464.74	4261.22	420.587	2476.98	1236.01	127.647
287.1	4090.83	4780.56	456.534	3151.98	1058.86	113.184
287	4886.33	5449.91	499.234	3959.56	889.315	101.801
286.9	6035.65	6274.79	551.529	4897.72	733.085	92.449
286.8	7037.99	7250	617.82	5953.72	593.948	84.519
286.7	7982.4	8358.17	704.762	7101.86	473.895	77.651
286.6	9119.48	9571.3	822.299	8304.16	373.226	71.615
286.5	10695.8	10850.2	984.597	9508.27	291.116	66.264
286.4	11902	12148.7	1211.25	10650.1	225.819	61.489
286.3	13117	13417	1528.2	11656.6	175.088	57.208
286.2	13986.1	14608.3	1968.02	12450.5	136.486	53.356
286.1	14808.8	15689.1	2570.05	12961.6	107.602	49.874
286	15733.1	16649.2	3377.87	13138.3	86.279	46.719
285.9	16586.8	17512.5	4436.34	12961.6	70.657	43.85
285.8	17185.4	18337.2	5786.28	12450.5	59.227	41.235
285.7	17916.5	19203.3	7457.14	11656.6	50.808	38.846
285.6	19112.9	20192.6	9461.33	10650.1	44.51	36.657
285.5	20121.3	21366	11783.4	9508.27	39.693	34.645
285.4	21895.8	22748.3	14375.4	8304.16	35.903	32.793
285.3	23481.5	24318	17152.3	7101.86	32.83	31.085
285.2	24631.3	26002.9	19989.4	5953.72	30.264	29.507
285.1	25771.9	27682.7	22728.8	4897.73	28.066	28.044
285	27257.7	29192.7	25180.3	3959.56	26.147	26.688
284.9	28414	30340.9	27139.1	3151.97	24.441	25.426
284.8	28651.1	30935.4	28411.3	2476.98	22.911	24.252
284.7	29355.7	30826	28853.1	1928.26	21.526	23.156
284.6	29710	29946.6	28411	1493.16	20.266	22.133
284.5	28712	28335.1	27138.6	1156.23	19.112	21.175
284.4	27398.6	26118.6	25179.6	900.642	18.055	20.278
284.3	25381.7	23474.6	22728	710.063	17.082	19.437
284.2	22285.8	20594	19989.4	569.803	16.185	18.647
284.1	19407.3	17651.9	17151.4	467.256	15.356	17.904
284	16458.4	14798.7	14374.6	392.327	14.588	17.203
283.9	13788.1	12150.2	11782.7	337.153	13.875	16.543
283.8	10730.8	9785.67	9460.67	295.863	13.215	15.922
283.7	8054.16	7749.3	7457.14	264.229	12.598	15.333
283.6	5837.87	6051.89	5785.82	239.266	12.024	14.777
283.5	4337.82	4680.67	4435.97	218.962	11.487	14.25
283.4	3297.98	3604.29	3377.59	201.958	10.985	13.75
283.3	2102.12	2780.99	2569.84	187.36	10.516	13.277
283.2	1325.95	2165.5	1968.02	174.578	10.075	12.827
283.1	1093.79	1713.36	1528.08	163.213	9.662	12.4
283	810.524	1385.43	1211.17	153.001	9.273	11.994
282.9	483.101	1148.81	984.539	143.754	8.907	11.608
282.8	500.216	977.39	822.257	135.332	8.561	11.239
282.7	385.715	851.52	704.762	127.634	8.237	10.888
282.6	147.023	756.848	617.797	120.568	7.929	10.553
282.5	209.212	683.451	551.511	114.068	7.639	10.233
282.4	462.511	624.585	499.219	108.074	7.363	9.928
282.3	652.914	575.796	456.522	102.535	7.103	9.636
282.2	447.609	534.209	420.587	97.409	6.856	9.357
282.1	132.407	497.934	389.572	92.651	6.622	9.09
282	-10.579	465.773	362.312	88.229	6.399	8.833
281.9	60.459	436.925	338.035	84.114	6.188	8.588
281.8	191.243	410.83	316.215	80.277	5.986	8.352
281.7	44.188	387.097	296.481	76.696	5.795	8.127
281.6	81.973	365.402	278.536	73.345	5.612	7.91
281.5	172.373	345.507	262.162	70.207	5.437	7.701
281.4	205.74	327.214	247.178	67.265	5.271	7.501
281.3	216.158	310.351	233.428	64.502	5.111	7.308
281.2	41.758	294.774	220.785	61.905	4.96	7.123
281.1	-44.354	280.348	209.127	59.461	4.815	6.944
281	17.601	266.966	198.358	57.158	4.677	6.774
280.9	180.094	254.526	188.391	54.984	4.543	6.608
280.8	108.305	242.947	179.15	52.932	4.416	6.449
280.7	-97.534	232.15	170.568	50.993	4.294	6.295
280.6	-40.873	222.059	162.579	49.156	4.176	6.146
280.5	257.323	212.62	155.135	47.417	4.064	6.004
280.4	292.369	203.775	148.187	45.768	3.956	5.865
280.3	129.752	195.477	141.69	44.203	3.852	5.732
280.2	-29.261	187.683	135.611	42.717	3.753	5.603
280.1	-102.681	180.347	129.909	41.303	3.657	5.478
280	-14.895	173.438	124.558	39.958	3.564	5.357
279.9	0	166.923	119.528	38.678	3.476	5.241

## Sheet: Fig.1h
C 1s high-resolution XPS spectra with identification of peaks by curve fitting
carbon black-derived C-dots
Binding energy (eV)	raw	sum	C=C	C-O	C=O	O-C=O
299	0	36.123	20.627	4.991	3.668	6.838
298.9	1.92	36.695	20.918	5.069	3.734	6.975
298.8	120.866	37.279	21.214	5.147	3.801	7.116
298.7	8.79	37.879	21.518	5.229	3.871	7.262
298.6	203.308	38.493	21.827	5.311	3.943	7.412
298.5	10.69	39.122	22.143	5.396	4.016	7.566
298.4	-68.705	39.768	22.466	5.484	4.091	7.726
298.3	-218.728	40.431	22.798	5.573	4.17	7.891
298.2	-28.08	41.111	23.135	5.665	4.25	8.061
298.1	-276.332	41.807	23.481	5.758	4.333	8.236
298	-94.181	42.523	23.834	5.854	4.417	8.418
297.9	-102.418	43.257	24.195	5.953	4.504	8.605
297.8	24.529	44.011	24.565	6.054	4.594	8.799
297.7	-189.492	44.785	24.942	6.157	4.687	8.999
297.6	-28.808	45.581	25.329	6.263	4.783	9.206
297.5	87.158	46.399	25.725	6.372	4.881	9.421
297.4	-355.428	47.24	26.131	6.484	4.983	9.643
297.3	-275.825	48.104	26.545	6.599	5.088	9.873
297.2	-220.973	48.993	26.97	6.717	5.196	10.111
297.1	-622.973	49.907	27.404	6.838	5.306	10.358
297	-175.461	50.849	27.85	6.962	5.421	10.614
296.9	-391.082	51.817	28.307	7.09	5.54	10.88
296.8	-489.235	52.815	28.775	7.221	5.663	11.156
296.7	-339.327	53.844	29.254	7.356	5.791	11.442
296.6	-509.972	54.902	29.746	7.495	5.922	11.74
296.5	-515.292	55.994	30.25	7.637	6.057	12.049
296.4	-491.919	57.121	30.768	7.785	6.198	12.372
296.3	-350.84	58.283	31.298	7.937	6.344	12.707
296.2	-391.393	59.48	31.841	8.091	6.493	13.054
296.1	-629.637	60.718	32.399	8.251	6.649	13.417
296	-228.976	61.997	32.972	8.417	6.811	13.796
295.9	-622.861	63.318	33.562	8.587	6.979	14.191
295.8	-413.389	64.683	34.166	8.762	7.153	14.602
295.7	-501.754	66.094	34.787	8.943	7.333	15.032
295.6	-693.948	67.554	35.424	9.129	7.52	15.481
295.5	-513.237	69.066	36.08	9.32	7.714	15.95
295.4	-215.397	70.632	36.754	9.52	7.917	16.442
295.3	-565.159	72.253	37.446	9.723	8.127	16.955
295.2	-842.268	73.934	38.159	9.935	8.345	17.494
295.1	-703.27	75.677	38.892	10.153	8.572	18.058
295	-587.549	77.486	39.647	10.379	8.809	18.651
294.9	-837.821	79.365	40.424	10.612	9.057	19.273
294.8	-444.058	81.315	41.224	10.853	9.314	19.926
294.7	-454.064	83.342	42.046	11.102	9.581	20.612
294.6	-656.432	85.452	42.895	11.36	9.862	21.336
294.5	-721.379	87.647	43.769	11.627	10.154	22.097
294.4	-704.227	89.933	44.67	11.903	10.459	22.9
294.3	-372.07	92.315	45.599	12.19	10.778	23.747
294.2	-653.571	94.799	46.558	12.486	11.112	24.642
294.1	-708.148	97.393	47.547	12.794	11.463	25.588
294	-832.933	100.101	48.568	13.114	11.829	26.59
293.9	-827.964	102.932	49.622	13.445	12.213	27.652
293.8	-653.239	105.894	50.71	13.789	12.617	28.779
293.7	-784.866	108.995	51.834	14.146	13.04	29.974
293.6	-850.911	112.245	52.996	14.518	13.484	31.246
293.5	-674.291	115.655	54.198	14.904	13.952	32.6
293.4	-501.855	119.237	55.441	15.306	14.445	34.044
293.3	-831.889	123.001	56.727	15.724	14.964	35.585
293.2	-644.767	126.961	58.058	16.159	15.511	37.232
293.1	-669.755	131.137	59.437	16.614	16.089	38.997
293	-763.285	135.54	60.865	17.087	16.699	40.889
292.9	-1008.48	140.19	62.345	17.581	17.344	42.921
292.8	-777.463	145.108	63.879	18.095	18.026	45.107
292.7	-852.863	150.318	65.471	18.634	18.75	47.464
292.6	-700.179	155.843	67.122	19.196	19.518	50.008
292.5	-620.499	161.715	68.836	19.784	20.333	52.761
292.4	-610.159	167.963	70.617	20.399	21.199	55.746
292.3	-712.465	174.626	72.469	21.044	22.123	58.99
292.2	-623.184	181.739	74.392	21.719	23.106	62.522
292.1	-753.733	189.355	76.394	22.427	24.156	66.377
292	-332.106	197.525	78.477	23.171	25.278	70.598
291.9	-459.037	206.308	80.646	23.951	26.48	75.23
291.8	-665.221	215.773	82.906	24.772	27.768	80.327
291.7	-385.286	225.999	85.262	25.636	29.152	85.951
291.6	-693.31	237.082	87.719	26.544	30.639	92.18
291.5	-396.387	249.13	90.284	27.502	32.242	99.103
291.4	-268.087	262.27	92.962	28.512	33.972	106.824
291.3	-348.37	276.657	95.76	29.579	35.845	115.473
291.2	-499.694	292.477	98.686	30.706	37.876	125.209
291.1	-391.91	309.986	101.748	31.899	40.088	136.251
291	-165.656	329.517	104.954	33.162	42.506	148.897
290.9	-473.255	351.583	108.313	34.501	45.163	163.607
290.8	-121.266	377.002	111.834	35.922	48.107	181.139
290.7	77.249	407.16	115.528	37.431	51.4	202.8
290.6	-36.689	444.501	119.409	39.038	55.139	230.916
290.5	-333.959	493.202	123.487	40.749	59.459	269.508
290.4	-32.266	560.269	127.776	42.574	64.558	325.361
290.3	47.749	656.927	132.291	44.523	70.729	409.382
290.2	368.005	800.116	137.047	46.609	78.397	538.065
290.1	791.663	1013.95	142.063	48.842	88.166	734.883
290	1002.19	1329.82	147.357	51.238	100.877	1030.34
289.9	1434.84	1784.96	152.951	53.813	117.674	1460.52
289.8	1905.31	2418.26	158.867	56.585	140.071	2062.73
289.7	3003.54	3262.63	165.128	59.573	170	2867.93
289.6	4001.22	4336.36	171.765	62.801	209.878	3891.92
289.5	5288.94	5630.88	178.808	66.296	262.559	5123.22
289.4	6774.46	7102.69	186.289	70.087	331.299	6515.01
289.3	8347.61	8668.05	194.243	74.207	419.608	7980
289.2	9812.69	10202.9	202.71	78.697	530.991	9390.54
289.1	11016	11552.4	211.739	83.603	668.766	10588.3
289	11794.2	12548	221.378	88.982	835.464	11402.2
288.9	12367.5	13051.2	231.684	94.907	1032.5	11692.1
288.8	12601.2	13006.1	242.717	101.466	1259.69	11402.2
288.7	12633.3	12466.6	254.542	108.782	1514.69	10588.6
288.6	12635.7	11568.3	267.247	117.041	1793.05	9390.94
288.5	11081.1	10474.9	280.911	126.503	2087.48	7979.99
288.4	9943.88	9336.39	295.638	137.577	2388.16	6515.02
288.3	8596.64	8268.39	311.537	150.89	2682.75	5123.21
288.2	7748.23	7345.11	328.734	167.399	2956.71	3892.27
288.1	6601.85	6598.47	347.391	188.583	3194.28	2868.21
288	6144.54	6026.25	367.684	216.617	3379.21	2062.73
287.9	5410.74	5602.06	389.835	254.654	3497.05	1460.52
287.8	5128.95	5289.14	414.125	307.105	3537.57	1030.34
287.7	4633.15	5052.84	440.922	379.889	3497.08	734.956
287.6	4403.43	4868.85	470.755	480.722	3379.26	538.112
287.5	4231.86	4727.1	504.351	619.025	3194.35	409.383
287.4	4355.84	4630.71	542.779	805.776	2956.79	325.361
287.3	3610.41	4592.78	587.622	1052.9	2682.75	269.507
287.2	4403.57	4632.54	641.213	1372.15	2388.25	230.926
287.1	4690.5	4771.42	707.042	1774	2087.57	202.808
287	4863.67	5029.7	790.125	2265.3	1793.14	181.139
286.9	5168.5	5423.6	897.634	2847.59	1514.77	163.606
286.8	5998.02	5963.19	1039.56	3515.05	1259.69	148.897
286.7	6980.15	6650.93	1229.35	4252.76	1032.57	136.254
286.6	7381.67	7482.18	1484.88	5036.57	835.52	125.212
286.5	8585.6	8444.61	1828.64	5831.69	668.812	115.473
286.4	9725.14	9520.14	2288.1	6594.18	531.028	106.823
286.3	10535.5	10686.8	2895.38	7272.73	419.608	99.103
286.2	11649.7	11921.5	3685.77	7812.27	331.323	92.183
286.1	12591.7	13206.9	4696.77	8161.65	262.578	85.953
286	13881.5	14536.5	5963.48	8282.8	209.892	80.327
285.9	15446.1	15922.4	7515.56	8161.65	170.01	75.23
285.8	16953.8	17395	9372.03	7812.27	140.072	70.599
285.7	18485.3	18992.4	11535.6	7272.72	117.679	66.379
285.6	21133.1	20748	13990.4	6594.19	100.881	62.523
285.5	23382.9	22673	16694.1	5831.69	88.169	58.99
285.4	25069.6	24748.6	19577.9	5036.57	78.399	55.746
285.3	27550.2	26920.9	22544.7	4252.75	70.73	52.761
285.2	30368.8	29099.3	25469.7	3515.06	64.56	50.009
285.1	31968.1	31161.8	28207.3	2847.59	59.459	47.464
285	33465.2	32957.8	30592.3	2265.3	55.141	45.108
284.9	33721.4	34324.7	32456.4	1774	51.401	42.921
284.8	34486.3	35108.7	33647.6	1372.15	48.107	40.889
284.7	34202.4	35194.7	34057.7	1052.9	45.164	38.998
284.6	32427.7	34532.8	33647.3	805.776	42.506	37.233
284.5	30913.1	33150.6	32455.9	619.024	40.088	35.585
284.4	29798.3	31144.3	30591.6	480.722	37.876	34.043
284.3	28268.1	28654.8	28206.5	379.89	35.846	32.601
284.2	26242.9	25842	25469.7	307.106	33.973	31.246
284.1	24206.6	22860.6	22543.8	254.654	32.242	29.975
284	21332.7	19853	19577	216.617	30.64	28.778
283.9	18640.4	16938.7	16693.3	188.583	29.152	27.652
283.8	15577.3	14211.4	13989.6	167.399	27.768	26.59
283.7	13140.9	11738.6	11535.6	150.889	26.481	25.589
283.6	10314.3	9558.91	9371.41	137.578	25.28	24.643
283.5	7572.8	7689.44	7515.03	126.504	24.157	23.748
283.4	5853.94	6126.1	5963.06	117.04	23.107	22.9
283.3	4502.85	4849.42	4696.42	108.782	22.123	22.097
283.2	3361.74	3829.77	3685.77	101.466	21.201	21.336
283.1	2101.79	3031.02	2895.17	94.907	20.333	20.613
283	1244.74	2416.37	2287.94	88.983	19.518	19.926
282.9	912.024	1950.14	1828.52	83.603	18.75	19.273
282.8	782.402	1600.16	1484.79	78.696	18.026	18.651
282.7	716.989	1338.96	1229.35	74.207	17.344	18.058
282.6	508.023	1143.78	1039.51	70.086	16.699	17.494
282.5	511.116	996.937	897.596	66.295	16.088	16.955
282.4	486.111	884.851	790.097	62.802	15.512	16.442
282.3	238.063	797.508	707.02	59.573	14.965	15.951
282.2	456.787	727.724	641.212	56.584	14.445	15.48
282.1	111.384	670.405	587.607	53.813	13.953	15.032
282	235.647	622.091	542.766	51.238	13.485	14.602
281.9	199.804	580.412	504.34	48.842	13.04	14.19
281.8	203.625	543.768	470.747	46.609	12.617	13.796
281.7	84.017	511.077	440.922	44.524	12.213	13.417
281.6	-102.389	481.577	414.119	42.575	11.829	13.055
281.5	-50.992	454.746	389.828	40.749	11.463	12.706
281.4	-120.158	430.2	367.678	39.038	11.113	12.372
281.3	82.21	407.645	347.385	37.431	10.778	12.049
281.2	37.678	386.856	328.734	35.922	10.459	11.74
281.1	96.651	367.629	311.533	34.501	10.154	11.443
281	-64.795	349.812	295.633	33.162	9.862	11.156
280.9	206.594	333.267	280.907	31.899	9.581	10.88
280.8	-14.763	317.876	267.242	30.706	9.314	10.614
280.7	-12.141	303.536	254.543	29.579	9.057	10.358
280.6	81.409	290.146	242.713	28.512	8.809	10.111
280.5	-40.626	277.628	231.68	27.502	8.573	9.872
280.4	-119.868	265.908	221.376	26.544	8.345	9.643
280.3	-22.068	254.92	211.737	25.635	8.127	9.421
280.2	0	244.605	202.709	24.772	7.917	9.206
--	121.061	248.273	216.664	16.513	8.034	7.062
--	0	238.506	207.792	15.975	7.832	6.907

## Sheet: Fig.1i
C 1s high-resolution XPS spectra with identification of peaks by curve fitting
activated charcoal-derived C-dots
Binding energy (eV)	raw	sum	C=C	C-O	C=O	O-C=O
298.7	0	41.724	27.093	3.574	5.024	6.034
298.6	-83.86	42.389	27.483	3.631	5.118	6.159
298.5	141.043	43.07	27.881	3.688	5.214	6.287
298.4	290.182	43.768	28.288	3.748	5.313	6.419
298.3	258.368	44.485	28.704	3.809	5.416	6.556
298.2	325.081	45.219	29.129	3.871	5.52	6.697
298.1	116.098	45.971	29.564	3.935	5.629	6.843
298	-96.352	46.743	30.008	4.001	5.74	6.993
297.9	-8.249	47.536	30.463	4.069	5.855	7.15
297.8	41.794	48.349	30.928	4.137	5.973	7.31
297.7	123.838	49.184	31.404	4.208	6.095	7.477
297.6	58.023	50.041	31.891	4.281	6.221	7.649
297.5	190.808	50.922	32.389	4.355	6.351	7.827
297.4	37.216	51.825	32.898	4.431	6.484	8.011
297.3	-55.405	52.755	33.42	4.51	6.622	8.203
297.2	-40.492	53.71	33.955	4.59	6.764	8.4
297.1	39.929	54.693	34.502	4.673	6.911	8.606
297	113.236	55.702	35.063	4.758	7.063	8.818
296.9	50.878	56.743	35.638	4.846	7.221	9.04
296.8	-219.76	57.812	36.226	4.935	7.383	9.269
296.7	-221.201	58.913	36.829	5.027	7.549	9.506
296.6	-33.547	60.046	37.448	5.122	7.723	9.753
296.5	-410.573	61.215	38.083	5.22	7.902	10.011
296.4	-320.573	62.419	38.733	5.32	8.088	10.277
296.3	-412.035	63.66	39.4	5.423	8.281	10.556
296.2	-224.559	64.939	40.084	5.529	8.48	10.845
296.1	-281.515	66.26	40.787	5.639	8.686	11.147
296	-289.193	67.622	41.508	5.752	8.901	11.461
295.9	-200.685	69.028	42.249	5.868	9.123	11.788
295.8	-417.475	70.481	43.009	5.988	9.353	12.131
295.7	-301.956	71.982	43.79	6.112	9.593	12.488
295.6	-201.209	73.533	44.593	6.239	9.842	12.861
295.5	-426.931	75.137	45.417	6.369	10.099	13.25
295.4	-236.122	76.797	46.265	6.505	10.369	13.658
295.3	-54.895	78.515	47.137	6.645	10.648	14.085
295.2	-255.71	80.294	48.034	6.789	10.939	14.533
295.1	-369.855	82.137	48.956	6.938	11.243	15.001
295	-270.695	84.047	49.904	7.092	11.558	15.493
294.9	-255.428	86.029	50.882	7.252	11.888	16.009
294.8	-183.743	88.085	51.887	7.416	12.23	16.551
294.7	-220.899	90.219	52.923	7.586	12.589	17.121
294.6	-243.453	92.437	53.99	7.763	12.964	17.722
294.5	-417.469	94.743	55.09	7.945	13.355	18.354
294.4	-301.861	97.14	56.222	8.133	13.763	19.02
294.3	-292.273	99.636	57.391	8.329	14.192	19.724
294.2	-386.195	102.235	58.596	8.532	14.64	20.467
294.1	-409.617	104.945	59.84	8.742	15.11	21.252
294	-419.403	107.77	61.123	8.96	15.603	22.084
293.9	-453.191	110.72	62.448	9.186	16.12	22.965
293.8	-168.206	113.802	63.817	9.421	16.663	23.899
293.7	-278.192	117.023	65.231	9.666	17.235	24.892
293.6	-551.939	120.394	66.692	9.919	17.835	25.948
293.5	-360.599	123.924	68.203	10.182	18.467	27.071
293.4	-231.719	127.627	69.766	10.457	19.134	28.27
293.3	-201.218	131.511	71.383	10.743	19.837	29.548
293.2	-391.499	135.591	73.056	11.04	20.58	30.915
293.1	-365.618	139.882	74.789	11.35	21.364	32.379
293	-352.553	144.399	76.584	11.673	22.195	33.949
292.9	-366.808	149.16	78.443	12.01	23.073	35.634
292.8	-271.317	154.186	80.373	12.362	24.005	37.447
292.7	-226.293	159.495	82.371	12.729	24.993	39.401
292.6	-262.174	165.116	84.448	13.113	26.045	41.511
292.5	-313.2	171.073	86.602	13.514	27.163	43.794
292.4	-180.199	177.396	88.84	13.934	28.354	46.268
292.3	-105.264	184.121	91.166	14.374	29.625	48.957
292.2	90.631	191.282	93.582	14.835	30.981	51.884
292.1	12.84	198.927	96.097	15.319	32.433	55.08
292	10.101	207.102	98.714	15.826	33.988	58.576
291.9	-122.298	215.863	101.438	16.358	35.655	62.411
291.8	-52.117	225.276	104.277	16.918	37.449	66.633
291.7	60.787	235.408	107.235	17.507	39.377	71.289
291.6	146.54	246.351	110.321	18.127	41.458	76.445
291.5	159.698	258.201	113.542	18.78	43.706	82.174
291.4	235.677	271.076	116.904	19.47	46.14	88.563
291.3	372.059	285.115	120.418	20.198	48.779	95.722
291.2	244.445	300.489	124.09	20.966	51.647	103.786
291.1	265.044	317.437	127.933	21.779	54.774	112.95
291	483.62	336.277	131.957	22.641	58.191	123.49
290.9	506.422	357.502	136.171	23.553	61.936	135.841
290.8	478.797	381.909	140.591	24.522	66.059	150.738
290.7	297.244	410.838	145.225	25.551	70.621	169.442
290.6	632.271	446.604	150.093	26.646	75.707	194.158
290.5	921.828	493.065	155.208	27.812	81.438	228.607
290.4	763.497	556.503	160.586	29.055	87.991	278.87
290.3	725.392	646.671	166.248	30.384	95.639	354.4
290.2	884.435	777.814	172.21	31.804	104.797	469.003
290.1	1085.76	969.612	178.498	33.324	116.123	641.666
290	1593.31	1246.87	185.134	34.957	130.605	896.179
289.9	2145.54	1638.19	192.143	36.71	149.728	1259.61
289.8	2694.96	2172.51	199.554	38.596	175.653	1758.7
289.7	3360.12	2873.42	207.396	40.63	211.412	2413.99
289.6	4080.17	3753.24	215.708	42.826	261.153	3233.55
289.5	5032.49	4804.49	224.523	45.203	330.235	4204.52
289.4	6096.24	5994.96	233.885	47.78	425.311	5287.99
289.3	7358.58	7264.52	243.839	50.583	554.172	6415.92
289.2	8519.04	8525.28	254.43	53.636	725.287	7491.93
289.1	9493.61	9668.73	265.722	56.975	947.317	8398.72
289	10293.9	10577.6	277.772	60.639	1227.75	9011.42
288.9	11023.5	11156.1	290.652	64.682	1571.81	9228.95
288.8	11725.9	11365.9	304.435	69.174	1980.88	9011.42
288.7	12583.8	11243.4	319.204	74.215	2451.03	8398.95
288.6	12626.7	10879.6	335.064	79.952	2972.33	7492.24
288.5	12305.3	10382	352.119	86.604	3527.35	6415.92
288.4	11688.4	9844.51	370.497	94.505	4091.53	5287.98
288.3	10991.9	9332.57	390.343	104.167	4633.53	4204.52
288.2	10002.4	8878.46	411.82	116.347	5116.47	3233.83
288.1	9369.11	8482.75	435.149	132.187	5501.2	2414.21
288	8716.98	8123.08	460.587	153.318	5750.47	1758.7
287.9	7856.28	7767.08	488.469	182.028	5836.97	1259.61
287.8	7338.73	7387.32	519.249	221.418	5750.48	896.179
287.7	6922.03	6972.07	553.546	275.507	5501.3	641.731
287.6	6349.81	6527.3	592.273	349.373	5116.6	469.047
287.5	5879.66	6073.65	636.71	449	4633.53	354.4
287.4	5428.22	5640.26	688.73	581.122	4091.53	278.87
287.3	5416.97	5259.77	751.045	752.768	3527.35	228.607
287.2	5374.39	4964.7	827.525	970.52	2972.49	194.167
287.1	5389.66	4784.23	923.718	1239.89	2451.18	169.448
287	5569.25	4742.75	1047.25	1563.88	1980.88	150.738
286.9	5521.87	4858.23	1208.49	1942.09	1571.81	135.841
286.8	5630.62	5142.11	1421.17	2369.7	1227.75	123.49
286.7	5854.14	5599.65	1702.83	2836.48	947.393	112.954
286.6	6694.9	6231.77	2075.63	3327	725.346	103.788
286.5	7949.95	7035.64	2565.95	3819.8	554.171	95.722
286.4	8316.2	8006.65	3204.37	4288.41	425.312	88.563
286.3	9088.73	9139.45	4024.65	4702.4	330.236	82.174
286.2	10584.5	10428.9	5061.65	5029.62	261.17	76.447
286.1	12050.7	11873.4	6350.13	5240.58	211.424	71.29
286	13435.1	13475.4	7919.52	5313.56	175.654	66.633
285.9	15297.3	15243.8	9791.11	5240.58	149.728	62.411
285.8	17320.4	17192.3	11973.5	5029.62	130.605	58.576
285.7	19766.1	19330.8	14457.2	4702.4	116.127	55.08
285.6	22436.9	21659.8	17214.7	4288.41	104.8	51.884
285.5	25608.7	24156.6	20192.2	3819.8	95.638	48.957
285.4	28769	26773.2	23311.9	3327	87.991	46.268
285.3	31642	29432.5	26470.8	2836.48	81.438	43.794
285.2	34418.4	32028.4	29541.5	2369.7	75.709	41.512
285.1	36214	34432.1	32380	1942.1	70.622	39.402
285	37589.9	36493.9	34826.5	1563.88	66.059	37.447
284.9	38434.8	38059.4	36721.9	1239.89	61.936	35.633
284.8	38337.8	38988.1	37925.4	970.52	58.191	33.948
284.7	37687	39178.3	38338.4	752.769	54.775	32.379
284.6	36194	38588.9	37925.2	581.122	51.647	30.915
284.5	35831	37248.7	36721.4	449	48.778	29.548
284.4	34464.1	35249.6	34825.8	349.372	46.139	28.269
284.3	31990.5	32725.4	32379.1	275.507	43.706	27.072
284.2	29171.3	29830.3	29541.5	221.417	41.458	25.948
284.1	26902.1	26716.1	26469.8	182.029	39.378	24.893
284	24497.6	23525.6	23310.9	153.318	37.448	23.9
283.9	21768	20382.1	20191.3	132.187	35.655	22.965
283.8	19083.1	17386.2	17213.8	116.347	33.987	22.084
283.7	16638.8	14615.1	14457.2	104.167	32.433	21.253
283.6	13663.6	12118.7	11972.7	94.506	30.981	20.467
283.5	11063.5	9926.44	9790.49	86.604	29.624	19.724
283.4	9212.72	8046.32	7919	79.952	28.354	19.021
283.3	6958.91	6469.43	6349.7	74.215	27.163	18.354
283.2	5157.66	5174.59	5061.65	69.175	26.045	17.722
283.1	3485.01	4131.16	4024.37	64.683	24.994	17.122
283	2720.97	3305.34	3204.15	60.64	24.005	16.552
282.9	2170.99	2661.83	2565.78	56.974	23.073	16.008
282.8	1502.58	2166.82	2075.5	53.637	22.195	15.493
282.7	1198.23	1789.77	1702.83	50.583	21.364	15.001
282.6	763.924	1503.98	1421.09	47.781	20.58	14.532
282.5	722.81	1287.56	1208.43	45.203	19.837	14.085
282.4	627.775	1122.82	1047.21	42.826	19.134	13.658
282.3	467.967	996.032	923.685	40.629	18.468	13.251
282.2	276.369	896.816	827.524	38.596	17.835	12.86
282.1	326.81	817.456	751.025	36.709	17.234	12.487
282	386.403	752.465	688.714	34.957	16.664	12.131
281.9	196.345	697.93	636.696	33.325	16.121	11.789
281.8	198.821	651.128	592.261	31.804	15.603	11.461
281.7	142.895	610.188	553.546	30.384	15.111	11.147
281.6	226.851	573.782	519.24	29.056	14.641	10.846
281.5	157.664	541.02	488.46	27.812	14.192	10.556
281.4	155.017	511.267	460.579	26.646	13.764	10.278
281.3	50.361	484.058	435.142	25.551	13.355	10.011
281.2	-26.078	459.059	411.82	24.522	12.964	9.754
281.1	-31.492	435.985	390.336	23.553	12.589	9.506
281	34.068	414.631	370.492	22.64	12.23	9.268
280.9	158.217	394.82	352.115	21.779	11.887	9.04
280.8	204.901	376.4	335.058	20.966	11.558	8.818
280.7	92.405	359.249	319.204	20.198	11.243	8.606
280.6	54.099	343.239	304.43	19.469	10.939	8.4
280.5	73.572	328.279	290.648	18.781	10.648	8.203
280.4	108.546	314.276	277.769	18.127	10.368	8.011
280.3	90.562	301.152	265.718	17.506	10.099	7.827
280.2	27.841	288.838	254.43	16.918	9.841	7.649
280.1	41.77	277.263	243.836	16.358	9.593	7.477
280	85.483	266.372	233.882	15.825	9.353	7.31
279.9	-7.544	256.112	224.521	15.318	9.123	7.15
279.8	-35.008	246.434	215.705	14.835	8.901	6.994
279.7	0	237.3	207.396	14.374	8.686	6.843

## Sheet: Fig.2b
C-dots-PS-HCl				avg.
	1	2	3
IC50	0.9937	1.08	1.022
Specific activity (U/mg)	4193	3858	4077	4042.67
C-dots-PS
	1	2	3
IC50	2.265	1.884	6.547
Specific activity (U/mg)	1840	2212	636	1562.67
C-dots
	1	2	3
IC50	0.4078	0.4142	0.3465
Specific activity (U/mg)	10217	10060	12025	10767.3
C-dots-NaBH4
	1	2	3
IC50	4.547	4.131	3.321
Specific activity (U/mg)	916	1008	1255	1059.67
C-dots-NaBH4-HNO3
	1	2	3
IC50	0.8335	1.29	1.26
Specific activity (U/mg)	4999	3230	3306	3845

## Sheet: Fig.2c
C-dots				C-dots-PS	C-dots-PS-HCl
Wavenumber ( cm-1)	Transmittance		Wavenumber ( cm-1)	Transmittance	Transmittance
3996.42	100		399.193	99.2493	100
3994.49	99.9604		401.121	98.9647	97.6298
3992.56	99.9247		403.05	98.657	97.8725
3990.63	99.8954		404.978	98.6916	97.6056
3988.7	99.8839		406.906	98.5256	97.7098
3986.77	99.8775		408.835	98.6321	97.1307
3984.84	99.8686		410.763	98.3178	97.8944
3982.91	99.8393		412.692	98.6644	97.5214
3980.99	99.7742		414.62	99.3585	96.9821
3979.06	99.6976		416.549	100	96.6053
3977.13	99.6389		418.477	98.515	98.404
3975.2	99.616		420.406	95.9568	97.4405
3973.27	99.6045		422.334	96.9989	96.8091
3971.34	99.5815		424.263	98.6611	96.0092
3969.41	99.5586		426.191	98.2693	96.8545
3967.48	99.5165		428.12	97.7951	96.7059
3965.56	99.4399		430.048	97.3548	96.091
3963.63	99.3787		431.977	97.3792	95.6274
3961.7	99.3787		433.905	97.2452	96.4207
3959.77	99.3965		435.834	97.1684	96.174
3957.84	99.3863		437.762	96.882	95.5057
3955.91	99.3481		439.69	96.9383	95.1795
3953.98	99.269		441.619	96.5501	96.155
3952.05	99.1771		443.547	95.987	95.9189
3950.13	99.1567		445.476	95.6899	95.0727
3948.2	99.2115		447.404	95.8297	94.7695
3946.27	99.1733		449.333	95.5594	95.5945
3944.34	99.0878		451.261	95.2466	95.3073
3942.41	99.1541		453.19	94.7054	94.7665
3940.48	99.2256		455.118	94.8545	94.5712
3938.55	99.1592		457.047	95.1517	95.3147
3936.62	99.0457		458.975	95.0845	94.7931
3934.7	98.9513		460.904	94.3721	94.5441
3932.77	98.9653		462.832	94.0953	94.8154
3930.84	99.0801		464.76	94.1617	95.4314
3928.91	99.0559		466.689	94.2194	94.8783
3926.98	98.9002		468.617	93.8749	94.523
3925.05	98.8735		470.546	93.6818	94.8374
3923.12	98.9194		472.474	93.6575	95.3801
3921.19	98.8237		474.403	93.6686	94.2775
3919.26	98.751		476.331	93.2985	94.1373
3917.34	98.8875		478.26	92.9187	94.8256
3915.41	99.0291		480.188	92.9563	95.3157
3913.48	98.9895		482.117	93.2484	94.4568
3911.55	98.8786		484.045	92.8051	94.0553
3909.62	98.7178		485.974	92.3641	94.5486
3907.69	98.4205		487.902	92.52	95.0243
3905.76	98.1871		489.831	93.0539	94.1143
3903.83	98.2917		491.759	93.0968	93.6834
3901.91	98.5864		493.688	92.7477	94.1864
3899.98	98.8849		495.616	92.4366	94.5586
3898.05	99.0533		497.544	92.6922	93.6392
3896.12	98.8607		499.473	92.7555	93.3554
3894.19	98.529		501.401	92.3009	93.6387
3892.26	98.5634		503.33	91.6332	93.712
3890.33	98.7892		505.258	91.4956	92.9558
3888.4	98.6387		507.187	91.2213	92.905
3886.48	98.5341		509.115	90.4879	93.2073
3884.55	98.6846		511.044	89.4438	93.0939
3882.62	98.6042		512.972	88.6361	92.0007
3880.69	98.6374		514.901	87.7015	91.9818
3878.76	98.7765		516.829	86.2078	92.5076
3876.83	98.5315		518.758	84.2664	92.1964
3874.9	98.2815		520.686	82.8236	91.0211
3872.97	98.2126		522.615	81.8529	91.1793
3871.05	98.2891		524.543	81.0514	91.9315
3869.12	98.5787		526.471	80.1461	91.8463
3867.19	98.5685		528.4	79.6779	90.7986
3865.26	98.4231		530.328	79.9424	90.8879
3863.33	98.617		532.257	80.4331	91.7029
3861.4	98.7625		534.185	80.7741	91.8414
3859.47	98.5137		536.114	81.2703	90.8212
3857.54	97.9383		538.042	82.0926	90.7983
3855.62	97.3795		539.971	82.9265	91.5289
3853.69	97.8681		541.899	83.5605	91.6362
3851.76	99.0176		543.828	84.2112	90.8331
3849.83	99.1541		545.756	85.006	90.8526
3847.9	98.8275		547.685	85.8317	91.3527
3845.97	98.5111		549.613	86.4721	91.3928
3844.04	98.2968		551.542	86.9746	90.8069
3842.11	98.136		553.47	87.4469	90.9885
3840.19	98.0875		555.398	87.9971	91.433
3838.26	98.4307		557.327	88.2543	91.2647
3836.33	98.8339		559.255	88.1992	90.706
3834.4	98.8339		561.184	88.1423	91.0171
3832.47	98.7523		563.112	88.3545	91.4241
3830.54	98.7293		565.041	88.6773	91.1612
3828.61	98.6412		566.969	88.9934	90.5021
3826.68	98.5622		568.898	89.1441	90.9324
3824.76	98.3542		570.826	89.3165	91.4435
3822.83	98.1501		572.755	89.4654	90.9964
3820.9	98.5047		574.683	89.3365	90.1684
3818.97	98.7803		576.612	88.7094	90.534
3817.04	98.7663		578.54	87.8457	91.12
3815.11	99.0546		580.468	86.777	90.7432
3813.18	99.1261		582.397	85.53	89.7369
3811.25	98.7841		584.325	84.3931	89.869
3809.32	98.4435		586.254	83.6207	90.4132
3807.4	98.4677		588.182	83.2411	90.1966
3805.47	98.5443		590.111	83.2738	89.2915
3803.54	98.3376		592.039	83.483	89.273
3801.61	98.529		593.968	83.4868	89.6554
3799.68	98.9296		595.896	83.0823	89.4495
3797.75	98.9628		597.825	82.3243	88.6254
3795.82	99.0482		599.753	81.2682	88.519
3793.89	99.1261		601.682	79.9873	88.6639
3791.97	99.0546		603.61	78.6152	88.5141
3790.04	98.9691		605.539	77.3774	88.0945
3788.11	98.8594		607.467	76.5048	88.3293
3786.18	98.7918		609.395	76.2672	88.6149
3784.25	98.8224		611.324	76.7695	88.4342
3782.32	98.7969		613.252	77.9395	88.202
3780.39	98.8709		615.181	79.7695	88.8847
3778.46	99.1286		617.109	82.1048	89.5102
3776.54	99.1541		619.038	84.5482	89.3701
3774.61	98.9117		620.966	86.6424	89.0716
3772.68	98.6578		622.895	88.219	89.7873
3770.75	98.6591		624.823	89.4072	90.5394
3768.82	98.8684		626.752	90.2246	90.3392
3766.89	98.973		628.68	90.7353	89.7635
3764.96	98.9998		630.609	90.9786	90.1833
3763.03	98.8645		632.537	91.1199	90.911
3761.11	98.6553		634.466	91.202	90.8283
3759.18	98.7318		636.394	91.2208	90.1699
3757.25	98.8301		638.322	91.076	90.3946
3755.32	98.5264		640.251	90.8428	90.9826
3753.39	98.0786		642.179	90.6771	91.0094
3751.46	98.1462		644.108	90.5697	90.5209
3749.53	98.6311		646.036	90.3315	90.6158
3747.6	98.5341		647.965	89.9651	90.9864
3745.68	98.3976		649.893	89.6674	90.987
3743.75	98.9436		651.822	89.5985	90.628
3741.82	99.2001		653.75	89.5633	90.7088
3739.89	98.8403		655.679	89.5208	90.8488
3737.96	98.4537		657.607	89.5419	90.6859
3736.03	98.4716		659.536	89.7675	90.426
3734.1	98.9002		661.464	90.045	90.6813
3732.17	99.1541		663.393	90.1558	90.8357
3730.25	99.038		665.321	90.0961	90.648
3728.32	98.7548		667.25	90.1753	90.4905
3726.39	98.6578		669.178	90.2812	91.2143
3724.46	98.7918		671.106	90.1428	91.2652
3722.53	98.9424		673.035	89.912	90.853
3720.6	99.0738		674.963	89.8015	90.4311
3718.67	99.1107		676.892	89.8204	90.8955
3716.74	98.9398		678.82	89.7923	91.3313
3714.82	98.5775		680.749	89.5688	91.0539
3712.89	98.3823		682.677	89.3319	90.5194
3710.96	98.7484		684.606	89.2572	90.8098
3709.03	99.1248		686.534	89.3207	91.2958
3707.1	99.0572		688.463	89.2215	91.1761
3705.17	98.7433		690.391	88.9601	90.6585
3703.24	98.5303		692.32	88.7795	90.8069
3701.31	98.5928		694.248	88.7417	91.1799
3699.38	98.6094		696.177	88.6114	91.1782
3697.46	98.4384		698.105	88.371	90.8378
3695.53	98.1628		700.033	88.158	90.888
3693.6	97.7788		701.962	88.0678	91.0982
3691.67	97.4637		703.89	87.8725	91.1025
3689.74	97.6104		705.819	87.5037	90.9034
3687.81	97.8388		707.747	87.0979	91.016
3685.88	97.5019		709.676	86.8024	91.0547
3683.95	96.8717		711.604	86.4763	90.8547
3682.03	96.2044		713.533	85.9389	90.6912
3680.1	95.4912		715.461	85.2332	90.9543
3678.17	94.6977		717.39	84.5554	90.967
3676.24	94.1351		719.318	83.8161	90.5944
3674.31	93.7625		721.247	82.8234	90.314
3672.38	92.9817		723.175	81.5447	90.6134
3670.45	92.0861		725.104	80.2127	90.6642
3668.52	91.304		727.032	78.888	90.1531
3666.6	90.3318		728.96	77.642	89.6773
3664.67	89.1517		730.889	76.5781	89.8777
3662.74	87.9371		732.817	75.9931	90.0292
3660.81	86.669		734.746	75.9834	89.6281
3658.88	85.263		736.674	76.4391	89.1048
3656.95	83.7129		738.603	77.0617	89.2765
3655.02	82.0888		740.531	77.7713	89.632
3653.09	80.4889		742.46	78.4611	89.5935
3651.17	78.8265		744.388	79.1044	89.2834
3649.24	77.071		746.317	79.6096	89.403
3647.31	75.3627		748.245	80.0069	89.7052
3645.38	73.7181		750.174	80.4298	89.8325
3643.45	72.0519		752.102	81.0036	89.7345
3641.52	70.3385		754.03	81.6281	89.8481
3639.59	68.6123		755.959	82.268	89.9528
3637.66	66.9052		757.888	82.9033	90.0015
3635.74	65.2352		759.816	83.557	90.056
3633.81	63.5613		761.744	84.0808	90.2468
3631.88	61.9193		763.673	84.4388	90.1863
3629.95	60.2952		765.601	84.6598	90.0138
3628.02	58.6941		767.53	84.8337	90.034
3626.09	57.2843		769.458	84.8408	90.3729
3624.16	55.9447		771.387	84.6817	90.3071
3622.23	54.6063		773.315	84.4008	89.8542
3620.31	53.2565		775.244	84.0555	89.6789
3618.38	51.931		777.172	83.5819	90.0599
3616.45	50.7215		779.101	83.0017	90.0994
3614.52	49.5681		781.029	82.4081	89.6223
3612.59	48.4429		782.957	81.894	89.2539
3610.66	47.3878		784.886	81.4111	89.498
3608.73	46.4207		786.814	80.8848	89.6712
3606.8	45.5136		788.743	80.3666	89.3356
3604.88	44.6499		790.671	80.0014	88.8544
3602.95	43.8002		792.6	79.8126	88.9398
3601.02	42.9811		794.528	79.7544	89.1049
3599.09	42.199		796.457	79.8167	88.9545
3597.16	41.422		798.385	80.1095	88.6702
3595.23	40.7165		800.314	80.6565	88.7324
3593.3	40.0697		802.242	81.3116	88.8346
3591.37	39.4113		804.171	81.8919	88.8633
3589.44	38.7645		806.099	82.4151	88.8414
3587.52	38.2503		808.028	82.9251	88.9747
3585.59	37.8166		809.956	83.4158	88.9663
3583.66	37.2833		811.885	83.7612	88.8713
3581.73	36.7066		813.813	84.0166	88.9367
3579.8	36.1503		815.741	84.2751	89.2391
3577.87	35.6387		817.67	84.5408	89.1719
3575.94	35.1667		819.598	84.7099	88.8505
3574.01	34.7176		821.527	84.7668	88.8309
3572.09	34.2698		823.455	84.7798	89.2356
3570.16	33.8016		825.384	84.8385	89.2313
3568.23	33.3844		827.312	84.8777	88.7934
3566.3	33.0718		829.241	84.8033	88.5964
3564.37	32.7758		831.169	84.6994	89.0229
3562.44	32.4262		833.098	84.7022	89.1821
3560.51	32.0511		835.026	84.7071	88.7731
3558.58	31.6811		836.955	84.5927	88.4211
3556.66	31.3099		838.883	84.3623	88.7121
3554.73	30.968		840.812	84.1432	88.9508
3552.8	30.672		842.74	83.9694	88.6953
3550.87	30.3798		844.668	83.8041	88.2828
3548.94	30.0634		846.597	83.5802	88.3496
3547.01	29.8019		848.525	83.3435	88.481
3545.08	29.5939		850.454	83.1575	88.3359
3543.15	29.3247		852.382	83.0146	88.051
3541.23	28.993		854.311	82.8664	88.0379
3539.3	28.6689		856.239	82.7324	87.9927
3537.37	28.3934		858.168	82.6507	87.8398
3535.44	28.1089		860.096	82.5835	87.7126
3533.51	27.7861		862.025	82.4836	87.7889
3531.58	27.4735		863.953	82.3701	87.6223
3529.65	27.2018		865.881	82.2709	87.2848
3527.72	26.9772		867.81	82.1855	87.1504
3525.8	26.7718		869.739	82.0426	87.3841
3523.87	26.5562		871.667	81.8794	87.2266
3521.94	26.2857		873.595	81.6791	86.6862
3520.01	25.9897		875.524	81.4894	86.4384
3518.08	25.7269		877.452	81.3359	86.7745
3516.15	25.4985		879.381	81.1825	86.8281
3514.22	25.2714		881.309	81.0559	86.2914
3512.29	25.0061		883.238	80.9634	85.8325
3510.37	24.733		885.166	80.8719	86.0717
3508.44	24.4817		887.095	80.7752	86.2502
3506.51	24.2495		889.023	80.7005	85.8633
3504.58	24.0517		890.952	80.6299	85.343
3502.65	23.8667		892.88	80.5019	85.4133
3500.72	23.646		894.808	80.351	85.6233
3498.79	23.3998		896.737	80.1651	85.4112
3496.86	23.1625		898.665	79.9514	84.9344
3494.94	22.9124		900.594	79.6724	84.8451
3493.01	22.6407		902.522	79.3836	84.901
3491.08	22.3804		904.451	79.1275	84.7355
3489.15	22.1597		906.379	78.9127	84.3903
3487.22	21.9505		908.308	78.6926	84.2984
3485.29	21.6953		910.236	78.4612	84.2107
3483.36	21.4529		912.165	78.264	83.9451
3481.43	21.2794		914.093	78.1468	83.6968
3479.5	21.0969		916.022	78.0498	83.7282
3477.58	20.8469		917.95	77.9155	83.5894
3475.65	20.5853		919.879	77.8282	83.1992
3473.72	20.3697		921.807	77.8391	82.928
3471.79	20.2077		923.736	77.8615	83.0911
3469.86	20.0878		925.664	77.8268	83.0735
3467.93	19.9334		927.592	77.769	82.6113
3466	19.6999		929.521	77.7891	82.1876
3464.07	19.4448		931.449	77.876	82.3805
3462.15	19.2381		933.378	77.9144	82.5683
3460.22	19.0582		935.306	77.8572	82.1894
3458.29	18.8528		937.235	77.7938	81.6544
3456.36	18.6512		939.163	77.8086	81.6976
3454.43	18.4739		941.092	77.8069	81.9364
3452.5	18.308		943.02	77.646	81.7443
3450.57	18.146		944.949	77.3801	81.2208
3448.64	18.0044		946.877	77.1805	81.1008
3446.72	17.8755		948.806	77.0231	81.2596
3444.79	17.7301		950.734	76.7479	81.156
3442.86	17.5923		952.663	76.4503	80.7142
3440.93	17.4991		954.591	76.3783	80.5136
3439	17.4558		956.519	76.5261	80.5065
3437.07	17.4162		958.448	76.6591	80.388
3435.14	17.3295		960.376	76.6976	80.0884
3433.21	17.2082		962.305	76.718	79.9565
3431.29	17.1075		964.233	76.7886	79.8695
3429.36	17.0258		966.162	76.7961	79.6542
3427.43	16.9237		968.09	76.572	79.3785
3425.5	16.8102		970.019	76.2156	79.3217
3423.57	16.7311		971.947	75.9254	79.2224
3421.64	16.7043		973.876	75.674	78.8813
3419.71	16.689		975.804	75.2819	78.4953
3417.78	16.6622		977.733	74.7053	78.4708
3415.86	16.6609		979.661	74.1744	78.4576
3413.93	16.6852		981.59	73.7269	78.0807
3412	16.6992		983.518	73.1766	77.5183
3410.07	16.6941		985.447	72.4021	77.3668
3408.14	16.6737		987.375	71.566	77.3821
3406.21	16.6673		989.303	70.8063	77.0419
3404.28	16.7222		991.232	70.0225	76.388
3402.35	16.8229		993.16	69.0445	76.0643
3400.43	16.8893		995.089	67.9788	76.0018
3398.5	16.8995		997.017	67.0662	75.7137
3396.57	16.9161		998.946	66.3213	75.066
3394.64	16.9888		1000.87	65.5761	74.6188
3392.71	17.0896		1002.8	64.8517	74.4659
3390.78	17.1508		1004.73	64.3994	74.3005
3388.85	17.1623		1006.66	64.3363	73.8952
3386.92	17.1955		1008.59	64.463	73.661
3385	17.2835		1010.52	64.571	73.7046
3383.07	17.3984		1012.45	64.6142	73.7803
3381.14	17.5259		1014.37	64.6984	73.6874
3379.21	17.6573		1016.3	64.6851	73.6767
3377.28	17.7798		1018.23	64.3296	73.7162
3375.35	17.8921		1020.16	63.6662	73.662
3373.42	18.0273		1022.09	62.8873	73.4291
3371.49	18.2161		1024.02	62.0022	73.2846
3369.56	18.4165		1025.94	60.8222	73.1541
3367.64	18.5734		1027.87	59.2974	72.8532
3365.71	18.6882		1029.8	57.5951	72.361
3363.78	18.8069		1031.73	55.7688	72.0268
3361.85	18.9689		1033.66	53.7563	71.7956
3359.92	19.145		1035.59	51.4655	71.4314
3357.99	19.307		1037.52	49.0935	70.8422
3356.06	19.4779		1039.44	46.9427	70.4293
3354.13	19.691		1041.37	45.1818	70.2023
3352.21	19.9334		1043.3	43.7928	69.9019
3350.28	20.1579		1045.23	42.9066	69.3534
3348.35	20.3417		1047.16	42.7112	68.9166
3346.42	20.5279		1049.09	43.2422	68.7164
3344.49	20.7499		1051.01	44.2667	68.5336
3342.56	20.9859		1052.94	45.6283	68.0941
3340.63	21.2271		1054.87	47.453	67.709
3338.7	21.4733		1056.8	49.874	67.5274
3336.78	21.6991		1058.73	52.543	67.4514
3334.85	21.902		1060.66	55.0699	67.2194
3332.92	22.1074		1062.59	57.3975	67.0125
3330.99	22.3358		1064.51	59.6274	66.9811
3329.06	22.5935		1066.44	61.7514	67.1095
3327.13	22.8729		1068.37	63.6708	67.1448
3325.2	23.1408		1070.3	65.5651	67.2116
3323.27	23.373		1072.23	67.5106	67.3913
3321.35	23.595		1074.16	69.0823	67.6539
3319.42	23.8298		1076.08	69.959	67.8165
3317.49	24.0722		1078.01	70.2104	68.0238
3315.56	24.3133		1079.94	70.1502	68.3117
3313.63	24.5646		1081.87	70.033	68.6058
3311.7	24.8428		1083.8	69.8836	68.7405
3309.77	25.1464		1085.73	69.5302	68.9276
3307.84	25.4424		1087.65	68.9917	69.1922
3305.92	25.6873		1089.58	68.5021	69.4138
3303.99	25.88		1091.51	68.0631	69.4407
3302.06	26.0561		1093.44	67.5378	69.4917
3300.13	26.2589		1095.37	66.9272	69.6462
3298.2	26.5052		1097.3	66.381	69.7957
3296.27	26.7578		1099.23	65.9473	69.709
3294.34	26.9823		1101.15	65.4521	69.5927
3292.41	27.1775		1103.08	64.8056	69.5873
3290.49	27.3434		1105.01	64.0641	69.622
3288.56	27.4965		1106.94	63.2882	69.4364
3286.63	27.6585		1108.87	62.4849	69.1877
3284.7	27.8269		1110.8	61.5848	69.053
3282.77	27.994		1112.72	60.6237	69.0203
3280.84	28.1586		1114.65	59.796	68.847
3278.91	28.3309		1116.58	59.0731	68.6013
3276.98	28.5197		1118.51	58.3179	68.4226
3275.06	28.7174		1120.44	57.4774	68.3571
3273.13	28.9024		1122.37	56.648	68.1877
3271.2	29.053		1124.3	55.8689	67.9641
3269.27	29.1435		1126.22	55.0348	67.7764
3267.34	29.1946		1128.15	54.0327	67.6483
3265.41	29.2686		1130.08	52.957	67.4171
3263.48	29.377		1132.01	51.9121	67.1752
3261.55	29.4918		1133.94	50.8677	66.9553
3259.62	29.6054		1135.87	49.7199	66.7417
3257.7	29.733		1137.8	48.5462	66.4095
3255.77	29.8529		1139.72	47.4485	66.0721
3253.84	29.9333		1141.65	46.4469	65.7886
3251.91	30.0034		1143.58	45.4339	65.5156
3249.98	30.103		1145.51	44.4488	65.118
3248.05	30.2165		1147.44	43.5242	64.7314
3246.12	30.3033		1149.37	42.7137	64.429
3244.19	30.3543		1151.3	41.933	64.1997
3242.27	30.4028		1153.22	41.1754	63.8963
3240.34	30.4666		1155.15	40.4873	63.5869
3238.41	30.5559		1157.08	39.9507	63.3969
3236.48	30.6873		1159.01	39.4886	63.3347
3234.55	30.834		1160.94	39.0549	63.2012
3232.62	30.9246		1162.87	38.639	63.0507
3230.69	30.9629		1164.79	38.3396	62.9745
3228.76	31.0164		1166.72	38.0769	62.9959
3226.84	31.1083		1168.65	37.7697	62.947
3224.91	31.2142		1170.58	37.3681	62.8507
3222.98	31.3278		1172.51	36.9701	62.7898
3221.05	31.4579		1174.44	36.536	62.7886
3219.12	31.5931		1176.37	36.0001	62.7017
3217.19	31.7182		1178.29	35.3406	62.5733
3215.26	31.8393		1180.22	34.7205	62.4487
3213.33	31.9593		1182.15	34.2275	62.3611
3211.41	32.0792		1184.08	33.8598	62.2126
3209.48	32.2157		1186.01	33.4742	62.028
3207.55	32.3624		1187.93	33.127	61.8751
3205.62	32.4964		1189.86	32.8764	61.7997
3203.69	32.6227		1191.79	32.7703	61.6768
3201.76	32.7554		1193.72	32.6831	61.5177
3199.83	32.8932		1195.65	32.6546	61.3844
3197.9	33.0373		1197.58	32.7219	61.3109
3195.98	33.1879		1199.51	32.8749	61.1842
3194.05	33.3384		1201.43	32.9445	61.0313
3192.12	33.489		1203.36	32.925	60.9242
3190.19	33.6408		1205.29	32.8291	60.8995
3188.26	33.7837		1207.22	32.7983	60.8564
3186.33	33.9228		1209.15	32.7773	60.8064
3184.4	34.0656		1211.08	32.7524	60.8138
3182.47	34.2124		1213.01	32.7297	60.9045
3180.55	34.3591		1214.93	32.8887	60.9776
3178.62	34.502		1216.86	33.2197	61.0465
3176.69	34.6398		1218.79	33.6799	61.1984
3174.76	34.7712		1220.72	34.1974	61.4622
3172.83	34.9064		1222.65	34.8817	61.7009
3170.9	35.0442		1224.58	35.6903	61.9002
3168.97	35.1846		1226.51	36.5316	62.135
3167.04	35.3274		1228.43	37.227	62.4617
3165.12	35.4691		1230.36	37.8798	62.7436
3163.19	35.6068		1232.29	38.5285	62.9307
3161.26	35.7421		1234.22	39.1561	63.1278
3159.33	35.8824		1236.15	39.5669	63.4215
3157.4	36.0368		1238.08	39.7634	63.6798
3155.47	36.2116		1240	39.755	63.8251
3153.54	36.3889		1241.93	39.591	63.9171
3151.61	36.5242		1243.86	39.2195	64.0707
3149.68	36.6071		1245.79	38.8631	64.2226
3147.76	36.6785		1247.72	38.8875	64.3491
3145.83	36.7729		1249.65	39.5303	64.5356
3143.9	36.8942		1251.58	40.5799	64.8613
3141.97	37.0409		1253.5	41.8189	65.2489
3140.04	37.194		1255.43	43.103	65.6442
3138.11	37.3011		1257.36	44.4817	66.0871
3136.18	37.356		1259.29	45.8053	66.6334
3134.25	37.416		1261.22	46.8918	67.1728
3132.33	37.5142		1263.15	47.6674	67.636
3130.4	37.6201		1265.07	48.4035	68.0983
3128.47	37.6979		1267	49.1594	68.6212
3126.54	37.7617		1268.93	49.8598	69.0854
3124.61	37.8446		1270.86	50.406	69.4449
3122.68	37.9607		1272.79	51.0504	69.7859
3120.75	38.0845		1274.72	51.99	70.1963
3118.82	38.1751		1276.64	53.0961	70.5768
3116.9	38.2299		1278.57	54.0744	70.8281
3114.97	38.2554		1280.5	55.0518	71.0639
3113.04	38.2618		1282.43	56.1562	71.4257
3111.11	38.2886		1284.36	57.3251	71.7989
3109.18	38.3358		1286.29	58.3016	72.0465
3107.25	38.3562		1288.22	59.0502	72.2297
3105.32	38.3537		1290.14	59.724	72.5183
3103.39	38.3843		1292.07	60.4953	72.8554
3101.47	38.4583		1294	61.2098	73.0828
3099.54	38.5081		1295.93	61.7336	73.2262
3097.61	38.5119		1297.86	62.2266	73.4582
3095.68	38.5195		1299.79	62.9599	73.7639
3093.75	38.5706		1301.71	63.8832	73.9996
3091.82	38.6535		1303.64	64.7954	74.1853
3089.89	38.7262		1305.57	65.5963	74.4487
3087.96	38.7773		1307.5	66.4613	74.7574
3086.04	38.8359		1309.43	67.4123	74.9847
3084.11	38.9061		1311.36	68.2379	75.1707
3082.18	38.9827		1313.29	68.8159	75.4043
3080.25	39.0643		1315.21	69.2689	75.6242
3078.32	39.1268		1317.14	69.8019	75.7589
3076.39	39.1498		1319.07	70.3821	75.8624
3074.46	39.1677		1321	70.7761	76.0391
3072.53	39.2212		1322.93	71.0463	76.2403
3070.61	39.3105		1324.86	71.4146	76.3325
3068.68	39.4101		1326.79	71.8939	76.3689
3066.75	39.4904		1328.71	72.2644	76.5149
3064.82	39.5427		1330.64	72.4398	76.7119
3062.89	39.581		1332.57	72.5711	76.7631
3060.96	39.6219		1334.5	72.7762	76.7211
3059.03	39.6818		1336.43	72.9465	76.7822
3057.1	39.7596		1338.36	72.9406	76.9815
3055.18	39.8298		1340.28	72.8346	77.0391
3053.25	39.891		1342.21	72.8153	76.9283
3051.32	39.9485		1344.14	72.9224	76.9482
3049.39	39.9982		1346.07	73.0286	77.1312
3047.46	40.0454		1348	73.0634	77.2989
3045.53	40.1016		1349.93	73.1741	77.3594
3043.6	40.1551		1351.86	73.4332	77.4468
3041.67	40.187		1353.78	73.7075	77.6697
3039.74	40.1934		1355.71	73.8718	77.8707
3037.82	40.2062		1357.64	74.0155	77.9536
3035.89	40.2483		1359.57	74.31	78.0573
3033.96	40.2904		1361.5	74.7598	78.2908
3032.03	40.3146		1363.43	75.2283	78.5097
3030.1	40.3338		1365.35	75.5475	78.6033
3028.17	40.3516		1367.28	75.9615	78.784
3026.24	40.3771		1369.21	76.5633	79.135
3024.31	40.4103		1371.14	77.0796	79.4603
3022.39	40.4435		1373.07	77.479	79.7784
3020.46	40.4817		1375	77.8701	80.2321
3018.53	40.529		1376.92	78.1385	80.6704
3016.6	40.5736		1378.85	78.3873	81.2491
3014.67	40.6132		1380.78	78.4892	82.4577
3012.74	40.6476		1382.71	78.5182	84.6628
3010.81	40.6655		1384.64	78.4826	85.8969
3008.88	40.6667		1386.57	78.3911	84.6366
3006.96	40.6846		1388.5	78.1886	82.8883
3005.03	40.7267		1390.42	77.9026	82.5263
3003.1	40.7726		1392.35	77.6201	82.7167
3001.17	40.8186		1394.28	77.4571	83.0793
2999.24	40.8696		1396.21	77.2791	83.2651
2997.31	40.913		1398.14	76.9973	83.2178
2995.38	40.95		1400.07	76.708	83.0043
2993.45	40.9921		1401.99	76.4676	82.6958
2991.53	41.0278		1403.92	76.3277	82.2174
2989.6	41.0418		1405.85	76.1416	81.5628
2987.67	41.0495		1407.78	75.8479	81.1799
2985.74	41.0725		1409.71	75.5802	80.9978
2983.81	41.1133		1411.64	75.407	80.8025
2981.88	41.1528		1413.57	75.3392	80.6452
2979.95	41.1669		1415.49	75.4401	80.6648
2978.02	41.163		1417.42	75.7518	80.8624
2976.1	41.1477		1419.35	76.4293	81.0238
2974.17	41.1158		1421.28	76.9166	81.0466
2972.24	41.0661		1423.21	77.2764	81.1861
2970.31	41.0036		1425.14	77.7076	81.4019
2968.38	40.9347		1427.07	77.9407	81.5163
2966.45	40.8747		1428.99	78.1058	81.6057
2964.52	40.83		1430.92	78.0027	81.6732
2962.59	40.7867		1432.85	77.5865	81.7381
2960.67	40.7446		1434.78	77.126	81.7919
2958.74	40.7229		1436.71	76.9333	81.7796
2956.81	40.7356		1438.64	76.9478	81.7576
2954.88	40.7892		1440.57	77.1498	81.8315
2952.95	40.8568		1442.49	77.6046	81.9019
2951.02	40.9091		1444.42	78.1341	81.9666
2949.09	40.9615		1446.35	78.7045	82.1427
2947.16	41.0176		1448.28	79.3549	82.3942
2945.24	41.0406		1450.21	79.7953	82.4931
2943.31	41.0099		1452.13	80.1193	82.5074
2941.38	40.9308		1454.06	80.3367	82.5846
2939.45	40.8275		1455.99	80.6284	82.8281
2937.52	40.7178		1457.92	81.2048	82.9037
2935.59	40.6029		1459.85	81.3295	82.6929
2933.66	40.483		1461.78	81.3752	82.6738
2931.73	40.3657		1463.71	81.6035	82.8604
2929.8	40.247		1465.63	82.0455	83.0926
2927.88	40.1258		1467.56	82.436	83.177
2925.95	40.0365		1469.49	82.8995	83.3458
2924.02	40.0123		1471.42	83.6266	83.7668
2922.09	40.0582		1473.35	84.7145	84.4134
2920.16	40.1845		1475.28	85.4066	84.6252
2918.23	40.4014		1477.2	86.1422	84.7677
2916.3	40.6948		1479.13	86.6908	84.9801
2914.37	41.024		1481.06	87.1979	85.2449
2912.45	41.3314		1482.99	87.61	85.4025
2910.52	41.5828		1484.92	87.8978	85.5106
2908.59	41.7856		1486.85	88.2329	85.7207
2906.66	41.9655		1488.78	88.557	85.9557
2904.73	42.1314		1490.7	88.843	85.9771
2902.8	42.2819		1492.63	88.8531	85.9408
2900.87	42.4338		1494.56	88.9116	86.036
2898.94	42.6034		1496.49	89.1774	86.1779
2897.02	42.7757		1498.42	89.3245	86.1964
2895.09	42.9249		1500.35	89.3054	86.19
2893.16	43.0602		1502.28	89.29	86.3005
2891.23	43.2056		1504.2	89.2732	86.4565
2889.3	43.3676		1506.13	89.5813	86.7108
2887.37	43.5335		1508.06	89.749	86.6467
2885.44	43.693		1509.99	89.5326	86.5527
2883.51	43.8512		1511.92	89.4259	86.5337
2881.59	44.0068		1513.85	89.3345	86.5262
2879.66	44.1548		1515.78	89.2142	86.5358
2877.73	44.3079		1517.7	89.1391	86.5557
2875.8	44.4751		1519.63	88.8473	86.6078
2873.87	44.6294		1521.56	88.7532	86.6195
2871.94	44.7506		1523.49	88.2428	86.3465
2870.01	44.8616		1525.42	87.6784	86.2359
2868.08	44.9867		1527.35	87.0463	86.0864
2866.16	45.1117		1529.27	86.3708	85.9006
2864.23	45.2176		1531.2	85.6525	85.7326
2862.3	45.3031		1533.13	84.9199	85.507
2860.37	45.363		1535.06	84.0019	85.1792
2858.44	45.3886		1536.99	83.304	85.1257
2856.51	45.3975		1538.92	82.851	85.1635
2854.58	45.4319		1540.85	82.3973	84.8954
2852.65	45.5353		1542.77	81.9141	84.5503
2850.73	45.7445		1544.7	81.6633	84.3036
2848.8	46.0635		1546.63	81.5894	84.1255
2846.87	46.4385		1548.56	81.624	84.1376
2844.94	46.806		1550.49	81.9315	84.1455
2843.01	47.1556		1552.42	82.1634	84.1621
2841.08	47.4937		1554.34	82.6149	84.2644
2839.15	47.7922		1556.27	82.888	84.4183
2837.22	48.0269		1558.2	83.2329	84.6433
2835.3	48.2285		1560.13	83.7605	84.2693
2833.37	48.4237		1562.06	83.4523	84.1043
2831.44	48.6125		1563.99	83.3195	84.0484
2829.51	48.795		1565.91	83.1586	83.9673
2827.58	48.9787		1567.84	82.9038	83.9214
2825.65	49.1662		1569.77	82.7506	83.6383
2823.72	49.3576		1571.7	82.4315	83.3379
2821.79	49.5465		1573.63	82.0431	83.2625
2819.86	49.7276		1575.56	81.8246	83.1653
2817.94	49.9049		1577.49	81.5227	82.6696
2816.01	50.0848		1579.41	81.1472	82.3654
2814.08	50.2724		1581.34	80.8281	82.0988
2812.15	50.4714		1583.27	80.5299	81.864
2810.22	50.6653		1585.2	80.2231	81.5617
2808.29	50.8389		1587.13	80.0175	81.246
2806.36	51.0111		1589.06	79.8403	80.9121
2804.43	51.2012		1590.98	79.6685	80.6362
2802.51	51.4002		1592.91	79.4582	80.3359
2800.58	51.6095		1594.84	79.344	80.0247
2798.65	51.8263		1596.77	79.246	79.6366
2796.72	52.0292		1598.7	79.1657	79.3265
2794.79	52.2269		1600.63	79.0365	79.0166
2792.86	52.4426		1602.56	78.9583	78.7241
2790.93	52.6671		1604.48	78.9009	78.392
2789	52.8751		1606.41	78.9158	78.1297
2787.08	53.069		1608.34	78.9119	77.8066
2785.15	53.2667		1610.27	78.8981	77.5231
2783.22	53.4811		1612.2	78.8731	77.232
2781.29	53.7094		1614.13	78.9051	77.0641
2779.36	53.9416		1616.06	79.0869	76.7809
2777.43	54.184		1617.98	79.2866	76.3668
2775.5	54.4379		1619.91	79.1655	76.1624
2773.57	54.6778		1621.84	79.2838	76.0576
2771.65	54.8972		1623.77	79.6179	75.7227
2769.72	55.123		1625.7	79.775	75.5299
2767.79	55.3629		1627.63	79.9619	75.358
2765.86	55.613		1629.55	80.29	75.2148
2763.93	55.8694		1631.48	80.5239	75.126
2762	56.1258		1633.41	80.7931	75.1446
2760.07	56.3772		1635.34	81.3522	75.1177
2758.14	56.6336		1637.27	81.9357	75.0125
2756.22	56.8977		1639.2	82.0255	74.9078
2754.29	57.1605		1641.12	82.2742	74.8779
2752.36	57.4272		1643.05	82.4122	74.8536
2750.43	57.7015		1644.98	82.5896	74.9324
2748.5	57.9669		1646.91	82.9154	74.8875
2746.57	58.2156		1648.84	82.9382	74.754
2744.64	58.4644		1650.77	82.589	74.7547
2742.71	58.7158		1652.7	82.7343	74.8269
2740.79	58.9684		1654.62	82.6116	74.3176
2738.86	59.2325		1656.55	82.1499	74.2155
2736.93	59.4889		1658.48	81.7397	74.0649
2735	59.7275		1660.41	81.4358	73.9572
2733.07	59.9661		1662.34	81.1397	73.7506
2731.14	60.2123		1664.27	80.8611	73.5162
2729.21	60.4675		1666.19	80.3979	73.3923
2727.28	60.7303		1668.12	80.1408	73.3329
2725.36	60.9778		1670.05	79.801	72.9919
2723.43	61.1934		1671.98	79.3868	72.7671
2721.5	61.3963		1673.91	78.8775	72.6138
2719.57	61.6042		1675.84	78.5374	72.2915
2717.64	61.816		1677.77	77.8897	72.0025
2715.71	62.0265		1679.69	77.3529	71.8437
2713.78	62.2281		1681.62	76.7053	71.674
2711.85	62.422		1683.55	76.3012	71.5749
2709.92	62.6108		1685.48	75.5257	70.9132
2708	62.7958		1687.41	74.7968	70.7416
2706.07	62.9668		1689.34	74.0105	70.4417
2704.14	63.1263		1691.27	73.2207	70.1906
2702.21	63.2832		1693.19	72.3252	70.0356
2700.28	63.435		1695.12	71.4505	69.9235
2698.35	63.5766		1697.05	70.1251	69.5153
2696.42	63.708		1698.98	69.0966	69.3788
2694.49	63.8267		1700.91	67.1547	68.6626
2692.57	63.9326		1702.84	65.6316	68.4129
2690.64	64.0385		1704.77	63.9421	68.0618
2688.71	64.1431		1706.69	62.0012	67.5164
2686.78	64.2362		1708.62	60.0158	67.0366
2684.85	64.3204		1710.55	58.2439	66.6499
2682.92	64.4034		1712.48	56.3543	66.2612
2680.99	64.4825		1714.41	54.7655	65.9888
2679.06	64.5463		1716.34	52.9524	65.5089
2677.14	64.5896		1718.26	51.3483	64.849
2675.21	64.619		1720.19	49.7034	64.2937
2673.28	64.6407		1722.12	48.6912	64.0448
2671.35	64.6547		1724.05	47.5106	63.6157
2669.42	64.6573		1725.98	46.7592	63.3725
2667.49	64.656		1727.91	46.0416	63.2191
2665.56	64.656		1729.84	45.7719	63.255
2663.63	64.656		1731.76	45.4203	63.2505
2661.71	64.6522		1733.69	45.6912	63.5021
2659.78	64.6368		1735.62	45.9367	63.6417
2657.85	64.6126		1737.55	46.2921	63.9862
2655.92	64.5833		1739.48	46.9429	64.4695
2653.99	64.5539		1741.4	47.9996	65.1129
2652.06	64.5195		1743.33	48.968	65.7472
2650.13	64.4774		1745.26	50.3793	66.5771
2648.2	64.4302		1747.19	51.8104	67.4066
2646.28	64.3804		1749.12	53.6859	68.425
2644.35	64.3345		1751.05	55.7104	69.3834
2642.42	64.2873		1752.98	57.8651	70.3165
2640.49	64.2388		1754.9	59.5459	71.0864
2638.56	64.1903		1756.83	61.8752	72.0996
2636.63	64.1354		1758.76	63.8838	72.9682
2634.7	64.0819		1760.69	65.6915	73.6905
2632.77	64.0308		1762.62	67.8484	74.5208
2630.85	63.976		1764.55	69.4521	75.1125
2628.92	63.9237		1766.47	70.7279	75.6724
2626.99	63.8752		1768.4	72.1941	76.2737
2625.06	63.8267		1770.33	73.2327	76.7431
2623.13	63.7744		1772.26	74.5164	77.1951
2621.2	63.7221		1774.19	75.4514	77.5309
2619.27	63.6749		1776.12	76.0027	77.8115
2617.34	63.634		1778.05	76.5547	78.1108
2615.41	63.5971		1779.97	77.2501	78.4046
2613.49	63.5575		1781.9	77.9496	78.7017
2611.56	63.5167		1783.83	78.5065	79.0093
2609.63	63.4848		1785.76	79.1762	79.3566
2607.7	63.4631		1787.69	79.8104	79.6642
2605.77	63.4427		1789.62	80.4235	80.027
2603.84	63.4197		1791.55	81.2632	80.4826
2601.91	63.3955		1793.47	82.1004	80.8759
2599.98	63.3763		1795.4	82.6129	81.1503
2598.06	63.3636		1797.33	83.2106	81.4572
2596.13	63.3546		1799.26	83.8747	81.7863
2594.2	63.3432		1801.19	84.5574	82.1401
2592.27	63.3342		1803.12	85.1488	82.4078
2590.34	63.3355		1805.05	85.7817	82.6915
2588.41	63.3444		1806.97	86.4771	82.9957
2586.48	63.3508		1808.9	87.1671	83.3363
2584.55	63.3559		1810.83	87.8783	83.6393
2582.63	63.3597		1812.76	88.6088	83.9323
2580.7	63.3687		1814.69	89.2454	84.1987
2578.77	63.3878		1816.62	89.9381	84.5058
2576.84	63.4057		1818.54	90.5315	84.7657
2574.91	63.4197		1820.47	91.1114	85.0613
2572.98	63.4363		1822.4	91.6398	85.3569
2571.05	63.4631		1824.33	92.2599	85.6862
2569.12	63.4937		1826.26	92.7575	85.8909
2567.2	63.5243		1828.19	93.0161	86.1345
2565.27	63.5486		1830.12	93.5316	86.3333
2563.34	63.5677		1832.04	93.9329	86.547
2561.41	63.5919		1833.97	94.0976	86.7152
2559.48	63.6302		1835.9	94.3255	86.9223
2557.55	63.6723		1837.83	94.5305	87.0769
2555.62	63.7093		1839.76	94.7965	87.2994
2553.69	63.7425		1841.69	94.9301	87.5139
2551.77	63.7833		1843.61	95.2271	87.7362
2549.84	63.8344		1845.54	95.4892	87.8494
2547.91	63.8841		1847.47	95.6043	88.0351
2545.98	63.9249		1849.4	95.7665	88.156
2544.05	63.9696		1851.33	95.8852	88.3244
2542.12	64.0283		1853.26	95.9601	88.4647
2540.19	64.0933		1855.18	96.1145	88.654
2538.26	64.152		1857.11	96.2939	88.7916
2536.34	64.2018		1859.04	96.455	88.9673
2534.41	64.2566		1860.97	96.5108	89.0996
2532.48	64.3268		1862.9	96.6033	89.2893
2530.55	64.411		1864.83	96.716	89.4475
2528.62	64.4965		1866.76	96.8904	89.6783
2526.69	64.573		1868.68	97.0822	89.8082
2524.76	64.6522		1870.61	97.1642	89.9127
2522.83	64.7466		1872.54	97.1321	89.9851
2520.91	64.8486		1874.47	97.2592	90.1283
2518.98	64.9469		1876.4	97.3232	90.2413
2517.05	65.0387		1878.33	97.3602	90.4071
2515.12	65.1331		1880.26	97.3892	90.5032
2513.19	65.2429		1882.18	97.5048	90.6299
2511.26	65.3666		1884.11	97.57	90.7237
2509.33	65.4878		1886.04	97.5856	90.867
2507.4	65.6065		1887.97	97.555	90.9916
2505.47	65.7328		1889.9	97.7462	91.1086
2503.55	65.8744		1891.83	97.7955	91.1355
2501.62	66.0224		1893.75	97.7827	91.2624
2499.69	66.1627		1895.68	97.7865	91.3286
2497.76	66.2954		1897.61	97.8313	91.4365
2495.83	66.4345		1899.54	97.8978	91.499
2493.9	66.5914		1901.47	97.9765	91.596
2491.97	66.7611		1903.4	97.9569	91.6346
2490.04	66.9282		1905.33	97.9633	91.7471
2488.12	67.0775		1907.25	98.0118	91.8345
2486.19	67.2293		1909.18	98.1317	91.9341
2484.26	67.399		1911.11	98.1472	91.9141
2482.33	67.5802		1913.04	98.1392	91.9752
2480.4	67.7575		1914.97	98.1398	92.0452
2478.47	67.9259		1916.9	98.2346	92.1908
2476.54	68.0956		1918.82	98.3492	92.1715
2474.61	68.2819		1920.75	98.2889	92.2462
2472.69	68.4783		1922.68	98.3294	92.2728
2470.76	68.6697		1924.61	98.4479	92.326
2468.83	68.856		1926.54	98.4362	92.344
2466.9	69.0499		1928.47	98.4288	92.3936
2464.97	69.2553		1930.39	98.41	92.3812
2463.04	69.4633		1932.32	98.4866	92.449
2461.11	69.661		1934.25	98.5406	92.4593
2459.18	69.8498		1936.18	98.5619	92.5153
2457.26	70.0489		1938.11	98.5429	92.5188
2455.33	70.2696		1940.04	98.5696	92.5923
2453.4	70.489		1941.97	98.6639	92.5822
2451.47	70.6957		1943.89	98.7521	92.6034
2449.54	70.9011		1945.82	98.6882	92.5944
2447.61	71.1167		1947.75	98.7223	92.6059
2445.68	71.3425		1949.68	98.7548	92.5639
2443.75	71.576		1951.61	98.8064	92.595
2441.83	71.8044		1953.54	98.7791	92.6102
2439.9	72.0226		1955.46	98.7982	92.6573
2437.97	72.2522		1957.39	98.8281	92.5988
2436.04	72.4933		1959.32	98.8943	92.6032
2434.11	72.7268		1961.25	98.8859	92.5924
2432.18	72.9526		1963.18	98.8824	92.6262
2430.25	73.1823		1965.11	98.8898	92.594
2428.32	73.417		1967.04	98.9969	92.5815
2426.4	73.6633		1968.96	99.0063	92.5182
2424.47	73.9133		1970.89	98.9732	92.5491
2422.54	74.1532		1972.82	98.9743	92.5105
2420.61	74.3969		1974.75	99.0342	92.5115
2418.68	74.6533		1976.68	99.0461	92.4552
2416.75	74.9097		1978.61	99.0345	92.4602
2414.82	75.1598		1980.54	99.0078	92.4051
2412.89	75.4086		1982.46	99.0594	92.409
2410.97	75.6535		1984.39	99.096	92.3545
2409.04	75.901		1986.32	99.0955	92.3544
2407.11	76.1575		1988.25	99.0662	92.2898
2405.18	76.4088		1990.18	99.0903	92.3154
2403.25	76.6563		1992.11	99.1549	92.2598
2401.32	76.9128		1994.03	99.1717	92.2142
2399.39	77.1718		1995.96	99.0885	92.1205
2397.46	77.4231		1997.89	99.1033	92.0976
2395.53	77.6719		1999.82	99.1427	92.0584
2393.61	77.9219		2001.75	99.1803	92.047
2391.68	78.1682		2003.68	99.1286	91.9524
2389.75	78.4131		2005.61	99.1084	91.9144
2387.82	78.6492		2007.53	99.1278	91.8664
2385.89	78.8686		2009.46	99.1928	91.8875
2383.96	79.0791		2011.39	99.1658	91.7988
2382.03	79.2883		2013.32	99.1266	91.7313
2380.1	79.4899		2015.25	99.1034	91.6679
2378.18	79.6826		2017.18	99.1788	91.6702
2376.25	79.8701		2019.1	99.175	91.5717
2374.32	80.0487		2021.03	99.1291	91.5237
2372.39	80.2248		2022.96	99.1011	91.4442
2370.46	80.4034		2024.89	99.1512	91.4476
2368.53	80.5897		2026.82	99.1566	91.3798
2366.6	80.7938		2028.75	99.118	91.3348
2364.67	81.0222		2030.67	99.0589	91.2354
2362.75	81.2671		2032.6	99.0857	91.2062
2360.82	81.5465		2034.53	99.1092	91.1298
2358.89	81.8808		2036.46	99.1085	91.0977
2356.96	82.2278		2038.39	99.0278	91.0152
2355.03	82.5545		2040.32	99.0137	91.0067
2353.1	82.8402		2042.25	99.039	90.9175
2351.17	82.9946		2044.17	99.0501	90.8689
2349.24	82.9882		2046.1	98.9938	90.8022
2347.32	82.9053		2048.03	98.963	90.8111
2345.39	82.8058		2049.96	98.9541	90.7321
2343.46	82.6833		2051.89	98.9811	90.6823
2341.53	82.5621		2053.82	98.9451	90.6083
2339.6	82.5608		2055.74	98.9107	90.6245
2337.67	82.7969		2057.67	98.8999	90.5592
2335.74	83.2766		2059.6	98.9395	90.5162
2333.81	83.8456		2061.53	98.9194	90.43
2331.89	84.361		2063.46	98.8727	90.4596
2329.96	84.7769		2065.39	98.8502	90.4262
2328.03	85.1035		2067.32	98.8776	90.3955
2326.1	85.3702		2069.24	98.8782	90.3037
2324.17	85.6253		2071.17	98.8589	90.3215
2322.24	85.8882		2073.1	98.8042	90.3147
2320.31	86.1382		2075.03	98.8089	90.3238
2318.38	86.3666		2076.96	98.8185	90.2632
2316.46	86.5682		2078.89	98.8149	90.2745
2314.53	86.757		2080.82	98.7593	90.2579
2312.6	86.9509		2082.74	98.7446	90.2947
2310.67	87.1448		2084.67	98.7432	90.267
2308.74	87.3286		2086.6	98.7523	90.3043
2306.81	87.5059		2088.53	98.7063	90.3039
2304.88	87.6756		2090.46	98.6944	90.3507
2302.95	87.8363		2092.39	98.7031	90.3395
2301.03	88.0009		2094.32	98.7247	90.3897
2299.1	88.168		2096.24	98.6926	90.3883
2297.17	88.3301		2098.17	98.6725	90.44
2295.24	88.4921		2100.1	98.6763	90.442
2293.31	88.6516		2102.03	98.7138	90.5277
2291.38	88.7983		2103.96	98.7053	90.5465
2289.45	88.9437		2105.89	98.6826	90.5917
2287.52	89.102		2107.81	98.6534	90.6039
2285.59	89.2589		2109.74	98.6709	90.7061
2283.67	89.4056		2111.67	98.6845	90.7635
2281.74	89.5447		2113.6	98.6941	90.8524
2279.81	89.685		2115.53	98.6822	90.8513
2277.88	89.833		2117.46	98.6789	90.9548
2275.95	89.9874		2119.39	98.6597	91.0379
2274.02	90.1328		2121.31	98.6587	91.1445
2272.09	90.2732		2123.24	98.6382	91.151
2270.16	90.4199		2125.17	98.6363	91.2488
2268.24	90.5717		2127.1	98.6288	91.341
2266.31	90.7184		2129.03	98.6332	91.4845
2264.38	90.8588		2130.96	98.6015	91.52
2262.45	90.9902		2132.88	98.5829	91.6067
2260.52	91.1152		2134.81	98.5598	91.6768
2258.59	91.2543		2136.74	98.5599	91.8279
2256.66	91.4022		2138.67	98.5423	91.8884
2254.73	91.5388		2140.6	98.5262	91.987
2252.81	91.6676		2142.53	98.4841	92.0387
2250.88	91.799		2144.45	98.4683	92.173
2248.95	91.9292		2146.38	98.4334	92.2326
2247.02	92.0631		2148.31	98.4126	92.34
2245.09	92.1933		2150.24	98.3816	92.3955
2243.16	92.3081		2152.17	98.3571	92.4999
2241.23	92.4242		2154.1	98.3118	92.5426
2239.3	92.5556		2156.03	98.2859	92.6776
2237.38	92.6819		2157.95	98.2596	92.7498
2235.45	92.7955		2159.88	98.2378	92.8468
2233.52	92.9103		2161.81	98.1814	92.8706
2231.59	93.0327		2163.74	98.1579	92.9701
2229.66	93.1616		2165.67	98.1467	93.0258
2227.73	93.2892		2167.6	98.1401	93.1431
2225.8	93.4002		2169.53	98.0974	93.1613
2223.87	93.4997		2171.45	98.064	93.2262
2221.95	93.6158		2173.38	98.0394	93.2779
2220.02	93.7408		2175.31	98.0392	93.4076
2218.09	93.8518		2177.24	98.0097	93.4111
2216.16	93.9564		2179.17	97.9717	93.4684
2214.23	94.07		2181.1	97.9367	93.494
2212.3	94.1886		2183.02	97.9321	93.6
2210.37	94.306		2184.95	97.8986	93.6072
2208.44	94.4132		2186.88	97.8597	93.6507
2206.52	94.5038		2188.81	97.8107	93.6399
2204.59	94.5995		2190.74	97.7959	93.7247
2202.66	94.7156		2192.67	97.7741	93.7495
2200.73	94.8304		2194.59	97.7342	93.8227
2198.8	94.9248		2196.52	97.6659	93.812
2196.87	95.0115		2198.45	97.6374	93.8764
2194.94	95.1047		2200.38	97.636	93.8776
2193.01	95.2067		2202.31	97.6208	93.9336
2191.09	95.3139		2204.24	97.5444	93.9248
2189.16	95.4045		2206.17	97.4914	93.9804
2187.23	95.4785		2208.09	97.4767	93.9569
2185.3	95.5614		2210.02	97.4813	94.0182
2183.37	95.6609		2211.95	97.4304	94.0272
2181.44	95.7528		2213.88	97.3739	94.0799
2179.51	95.8319		2215.81	97.3356	94.0321
2177.58	95.9072		2217.74	97.3348	94.0583
2175.65	95.9824		2219.66	97.3041	94.0593
2173.73	96.0679		2221.59	97.2528	94.1117
2171.8	96.156		2223.52	97.2062	94.0702
2169.87	96.2223		2225.45	97.2137	94.1043
2167.94	96.2797		2227.38	97.1934	94.0959
2166.01	96.3537		2229.31	97.1325	94.1608
2164.08	96.4341		2231.24	97.0793	94.1323
2162.15	96.503		2233.16	97.0854	94.1494
2160.22	96.5642		2235.09	97.0824	94.1082
2158.3	96.6216		2237.02	97.0597	94.1641
2156.37	96.6803		2238.95	96.9963	94.1586
2154.44	96.7492		2240.88	96.9712	94.1883
2152.51	96.8105		2242.81	96.9672	94.1284
2150.58	96.8564		2244.74	96.9582	94.1708
2148.65	96.901		2246.66	96.9027	94.147
2146.72	96.9584		2248.59	96.8658	94.1618
2144.79	97.021		2250.52	96.8591	94.1092
2142.87	97.0746		2252.45	96.881	94.1376
2140.94	97.1115		2254.38	96.8485	94.092
2139.01	97.1383		2256.31	96.8031	94.1185
2137.08	97.1804		2258.23	96.7895	94.0892
2135.15	97.2404		2260.16	96.8134	94.1106
2133.22	97.2876		2262.09	96.8077	94.0484
2131.29	97.3131		2264.02	96.7714	94.0843
2129.36	97.3335		2265.95	96.7405	94.0541
2127.44	97.3642		2267.88	96.7616	94.0755
2125.51	97.4012		2269.8	96.7764	94.0043
2123.58	97.4394		2271.73	96.7547	94.0055
2121.65	97.4598		2273.66	96.7077	93.9509
2119.72	97.4675		2275.59	96.7082	93.9779
2117.79	97.4879		2277.52	96.7209	93.9255
2115.86	97.5262		2279.45	96.7193	93.9204
2113.93	97.553		2281.38	96.6715	93.8435
2112.01	97.5517		2283.3	96.6402	93.8626
2110.08	97.5466		2285.23	96.6368	93.815
2108.15	97.5555		2287.16	96.6484	93.8082
2106.22	97.5759		2289.09	96.6209	93.7271
2104.29	97.5913		2291.02	96.5849	93.744
2102.36	97.5836		2292.95	96.5742	93.6971
2100.43	97.5696		2294.88	96.5904	93.7111
2098.5	97.5747		2296.8	96.5678	93.6356
2096.58	97.5913		2298.73	96.5185	93.6436
2094.65	97.5874		2300.66	96.4843	93.5824
2092.72	97.5632		2302.59	96.4933	93.609
2090.79	97.5428		2304.52	96.484	93.5449
2088.86	97.5351		2306.45	96.4467	93.5492
2086.93	97.5364		2308.38	96.3959	93.4646
2085	97.5224		2310.3	96.3911	93.4928
2083.07	97.4803		2312.23	96.4038	93.4334
2081.15	97.4394		2314.16	96.406	93.434
2079.22	97.433		2316.09	96.3384	93.3322
2077.29	97.4356		2318.02	96.2919	93.3931
2075.36	97.4114		2319.95	96.3082	93.3289
2073.43	97.368		2321.87	96.3545	93.3701
2071.5	97.3259		2323.8	96.3617	93.2358
2069.57	97.2965		2325.73	96.3286	93.2595
2067.64	97.2774		2327.66	96.2802	93.1664
2065.71	97.2417		2329.59	96.301	93.2283
2063.79	97.1817		2331.52	96.3034	93.0553
2061.86	97.1371		2333.45	96.2587	93.0645
2059.93	97.1218		2335.37	96.1519	92.8751
2058	97.1001		2337.3	96.0825	92.8536
2056.07	97.0541		2339.23	95.9982	92.6405
2054.14	96.9891		2341.16	95.9446	92.6816
2052.21	96.9291		2343.09	95.9462	92.5413
2050.28	96.8959		2345.01	96.1283	92.4809
2048.36	96.8691		2346.94	96.1491	92.208
2046.43	96.8156		2348.87	95.7786	92.3068
2044.5	96.7467		2350.8	95.5387	92.3708
2042.57	96.6995		2352.73	95.6596	92.5356
2040.64	96.665		2354.66	95.8051	92.4406
2038.71	96.6204		2356.59	95.9509	92.559
2036.78	96.5617		2358.51	95.9938	92.4016
2034.85	96.4915		2360.44	96.024	92.4383
2032.93	96.4328		2362.37	95.9791	92.179
2031	96.3984		2364.3	96.0099	92.1994
2029.07	96.3601		2366.23	95.9462	91.925
2027.14	96.2937		2368.16	95.8352	91.8355
2025.21	96.2274		2370.09	95.7038	91.5577
2023.28	96.1802		2372.01	95.6323	91.4843
2021.35	96.1432		2373.94	95.5248	91.2501
2019.42	96.1049		2375.87	95.3924	91.1555
2017.5	96.0501		2377.8	95.2504	90.9316
2015.57	95.9863		2379.73	95.1395	90.8221
2013.64	95.9378		2381.66	95.0264	90.6888
2011.71	95.8995		2383.59	94.9177	90.6486
2009.78	95.8459		2385.51	94.8035	90.5339
2007.85	95.777		2387.44	94.7408	90.471
2005.92	95.7145		2389.37	94.7107	90.33
2003.99	95.6699		2391.3	94.6706	90.261
2002.07	95.6354		2393.23	94.5887	90.1334
2000.14	95.592		2395.16	94.5157	90.073
1998.21	95.5334		2397.08	94.4684	89.9442
1996.28	95.4849		2399.01	94.445	89.8801
1994.35	95.453		2400.94	94.3979	89.7485
1992.42	95.4249		2402.87	94.3381	89.7074
1990.49	95.3854		2404.8	94.2712	89.5943
1988.56	95.3407		2406.73	94.2319	89.5197
1986.64	95.3024		2408.66	94.1868	89.365
1984.71	95.2807		2410.58	94.1215	89.3024
1982.78	95.2552		2412.51	94.0524	89.1874
1980.85	95.2157		2414.44	94.0247	89.125
1978.92	95.1838		2416.37	93.9972	88.9871
1976.99	95.1672		2418.3	93.9343	88.9285
1975.06	95.1544		2420.23	93.8545	88.8056
1973.13	95.1391		2422.15	93.8074	88.7703
1971.21	95.1174		2424.08	93.7798	88.6572
1969.28	95.097		2426.01	93.74	88.5873
1967.35	95.0996		2427.94	93.6595	88.444
1965.42	95.1123		2429.87	93.5899	88.3741
1963.49	95.1034		2431.8	93.5507	88.2353
1961.56	95.0996		2433.72	93.5346	88.151
1959.63	95.1225		2435.65	93.472	88.0019
1957.7	95.1468		2437.58	93.3916	87.9389
1955.77	95.1685		2439.51	93.325	87.8217
1953.85	95.1902		2441.44	93.2879	87.7546
1951.92	95.2093		2443.37	93.2531	87.5995
1949.99	95.2438		2445.3	93.2014	87.5239
1948.06	95.3024		2447.22	93.1462	87.3972
1946.13	95.3471		2449.15	93.1182	87.349
1944.2	95.3815		2451.08	93.0731	87.2237
1942.27	95.4568		2453.01	93.0104	87.143
1940.34	95.5372		2454.94	92.9471	87.0179
1938.42	95.5984		2456.87	92.9209	86.971
1936.49	95.6571		2458.8	92.9062	86.8409
1934.56	95.712		2460.72	92.8665	86.781
1932.63	95.7796		2462.65	92.7892	86.6489
1930.7	95.8893		2464.58	92.7294	86.5789
1928.77	95.999		2466.51	92.7081	86.4457
1926.84	96.0654		2468.44	92.6908	86.3915
1924.91	96.1458		2470.37	92.6357	86.2759
1922.99	96.2669		2472.29	92.5687	86.2028
1921.06	96.3856		2474.22	92.5218	86.06
1919.13	96.503		2476.15	92.5096	86.0084
1917.2	96.6204		2478.08	92.4845	85.8956
1915.27	96.7109		2480.01	92.439	85.8292
1913.34	96.8168		2481.94	92.3991	85.6967
1911.41	96.9674		2483.86	92.381	85.6441
1909.48	97.095		2485.79	92.3459	85.5389
1907.56	97.197		2487.72	92.2917	85.4941
1905.63	97.3157		2489.65	92.2473	85.3618
1903.7	97.4547		2491.58	92.2406	85.2964
1901.77	97.6053		2493.51	92.2396	85.1822
1899.84	97.738		2495.44	92.2065	85.1347
1897.91	97.8311		2497.36	92.1566	85.0148
1895.98	97.9344		2499.29	92.131	84.9497
1894.05	98.0901		2501.22	92.1206	84.8273
1892.13	98.2292		2503.15	92.0992	84.7972
1890.2	98.3376		2505.08	92.055	84.6936
1888.27	98.455		2507.01	92.0252	84.6355
1886.34	98.5622		2508.93	92.0115	84.5012
1884.41	98.6732		2510.86	91.9936	84.448
1882.48	98.7931		2512.79	91.9648	84.3475
1880.55	98.8837		2514.72	91.9403	84.3051
1878.62	98.936		2516.65	91.9211	84.1986
1876.7	99.01		2518.58	91.9031	84.1503
1874.77	99.1031		2520.51	91.8724	84.0201
1872.84	99.1452		2522.43	91.8468	83.9806
1870.91	99.1541		2524.36	91.8256	83.9021
1868.98	99.1707		2526.29	91.8212	83.8622
1867.05	99.195		2528.22	91.8065	83.7291
1865.12	99.2001		2530.15	91.7761	83.684
1863.19	99.1682		2532.08	91.7598	83.6084
1861.27	99.084		2534.01	91.7577	83.5783
1859.34	98.9844		2535.93	91.745	83.4449
1857.41	98.9258		2537.86	91.7192	83.3815
1855.48	98.8556		2539.79	91.6872	83.3033
1853.55	98.7344		2541.72	91.673	83.2813
1851.62	98.5622		2543.65	91.66	83.1814
1849.69	98.367		2545.58	91.6511	83.1397
1847.76	98.1807		2547.5	91.6315	83.0473
1845.83	97.9829		2549.43	91.6202	83.017
1843.91	97.7112		2551.36	91.6043	82.9239
1841.98	97.3705		2553.29	91.5789	82.8952
1840.05	97.0516		2555.22	91.5572	82.7958
1838.12	96.7262		2557.15	91.5537	82.7722
1836.19	96.3448		2559.07	91.5466	82.6889
1834.26	95.8957		2561	91.5226	82.6552
1832.33	95.3662		2562.93	91.4899	82.5457
1830.4	94.7002		2564.86	91.4786	82.5006
1828.48	93.9016		2566.79	91.468	82.4085
1826.55	93.0085		2568.72	91.4506	82.3951
1824.62	91.8667		2570.65	91.425	82.3186
1822.69	90.5538		2572.57	91.404	82.2936
1820.76	89.181		2574.5	91.3922	82.1848
1818.83	87.6309		2576.43	91.3748	82.1545
1816.9	85.8741		2578.36	91.3461	82.088
1814.97	84.0063		2580.29	91.3256	82.0633
1813.05	82.0658		2582.22	91.3222	81.9541
1811.12	79.9288		2584.14	91.3129	81.9247
1809.19	77.6808		2586.07	91.2789	81.8647
1807.26	75.4928		2588	91.2447	81.8564
1805.33	73.3596		2589.93	91.2335	81.7684
1803.4	71.2201		2591.86	91.2464	81.7324
1801.47	68.9185		2593.79	91.2386	81.6335
1799.54	66.5136		2595.72	91.2122	81.6452
1797.62	64.2375		2597.64	91.189	81.5865
1795.69	62.1337		2599.57	91.1759	81.5598
1793.76	59.8984		2601.5	91.1704	81.4648
1791.83	57.2805		2603.43	91.1631	81.4416
1789.9	54.8819		2605.36	91.1473	81.3716
1787.97	52.9963		2607.29	91.1469	81.3522
1786.04	51.2458		2609.22	91.147	81.2661
1784.11	49.5707		2611.14	91.1355	81.2479
1782.19	48.1583		2613.07	91.1183	81.1636
1780.26	46.9451		2615	91.1158	81.1647
1778.33	45.9014		2616.93	91.1285	81.0968
1776.4	45.0352		2618.86	91.1272	81.0759
1774.47	44.1472		2620.79	91.1051	80.9975
1772.54	42.9364		2622.72	91.0947	80.9806
1770.61	41.4169		2624.64	91.1158	80.8931
1768.68	39.7928		2626.57	91.1341	80.8907
1766.76	37.9531		2628.5	91.1142	80.8331
1764.83	35.9985		2630.43	91.0999	80.8191
1762.9	33.651		2632.36	91.1139	80.73
1760.97	30.7511		2634.28	91.1427	80.7257
1759.04	27.9392		2636.21	91.1414	80.6516
1757.11	25.0545		2638.14	91.1146	80.6222
1755.18	22.1878		2640.07	91.1104	80.5577
1753.25	19.6731		2642	91.1434	80.5605
1751.33	17.013		2643.93	91.1557	80.4921
1749.4	14.0901		2645.86	91.1207	80.4907
1747.47	11.5934		2647.78	91.1063	80.4192
1745.54	9.59671		2649.71	91.1331	80.4114
1743.61	7.82588		2651.64	91.1597	80.3512
1741.68	6.20431		2653.57	91.16	80.3423
1739.75	4.6644		2655.5	91.134	80.2485
1737.82	3.44982		2657.43	91.1258	80.234
1735.89	2.53505		2659.36	91.1459	80.1833
1733.97	1.52843		2661.28	91.1418	80.1893
1732.04	0.71063		2663.21	91.0972	80.1133
1730.11	0.28578		2665.14	91.0797	80.1004
1728.18	0.06634		2667.07	91.0991	80.0305
1726.25	0		2669	91.1024	80.0184
1724.32	0.11482		2670.93	91.0543	79.9356
1722.39	0.37126		2672.86	91.0099	79.9182
1720.46	0.7336		2674.78	91.0097	79.8526
1718.54	1.37278		2676.71	91.0067	79.8373
1716.61	2.44192		2678.64	90.9741	79.7512
1714.68	3.6246		2680.57	90.9236	79.7351
1712.75	4.72308		2682.5	90.9079	79.6841
1710.82	5.90322		2684.43	90.9104	79.6931
1708.89	7.20583		2686.35	90.8857	79.6346
1706.96	8.76998		2688.28	90.8405	79.6326
1705.03	10.5778		2690.21	90.8037	79.5645
1703.11	12.1445		2692.14	90.7872	79.5509
1701.18	13.8835		2694.07	90.7644	79.4738
1699.25	16.1212		2696	90.7135	79.4796
1697.32	18.0681		2697.93	90.6526	79.4013
1695.39	19.9602		2699.85	90.6277	79.377
1693.46	21.5869		2701.78	90.6235	79.2894
1691.53	22.8895		2703.71	90.5848	79.2818
1689.6	24.3222		2705.64	90.5284	79.2362
1687.68	25.709		2707.57	90.4882	79.2211
1685.75	27.1431		2709.5	90.4611	79.126
1683.82	29.2966		2711.42	90.4297	79.1299
1681.89	31.1785		2713.35	90.3616	79.0571
1679.96	32.4301		2715.28	90.291	79.0506
1678.03	33.5872		2717.21	90.2528	78.9864
1676.1	34.8452		2719.14	90.2226	78.9565
1674.17	36.1325		2721.07	90.1594	78.8532
1672.25	37.1276		2722.99	90.0841	78.8532
1670.32	38.0564		2724.92	90.0232	78.7838
1668.39	39.0222		2726.85	90.0002	78.7581
1666.46	39.669		2728.78	89.9586	78.688
1664.53	40.1526		2730.71	89.8707	78.68
1662.6	40.6616		2732.64	89.8043	78.6249
1660.67	41.0737		2734.57	89.7753	78.6254
1658.74	41.2957		2736.49	89.7412	78.5446
1656.82	41.3889		2738.42	89.6741	78.5273
1654.89	41.3595		2740.35	89.6014	78.4582
1652.96	41.0163		2742.28	89.5497	78.443
1651.03	40.5711		2744.21	89.506	78.3601
1649.1	40.1488		2746.14	89.4343	78.3218
1647.17	39.3373		2748.07	89.3501	78.2205
1645.24	38.1942		2749.99	89.2976	78.1923
1643.31	37.2208		2751.92	89.281	78.1451
1641.39	36.2741		2753.85	89.2368	78.1449
1639.46	35.2739		2755.78	89.1564	78.055
1637.53	34.1448		2757.71	89.0832	78.0433
1635.6	32.5615		2759.64	89.0395	77.9821
1633.67	31.1389		2761.56	88.9999	77.9961
1631.74	30.2675		2763.49	88.9348	77.9126
1629.81	29.5352		2765.42	88.8501	77.848
1627.88	28.8488		2767.35	88.7942	77.7434
1625.95	28.327		2769.28	88.7587	77.7453
1624.03	27.9825		2771.21	88.6967	77.679
1622.1	27.772		2773.14	88.6062	77.6236
1620.17	27.7133		2775.06	88.5549	77.5088
1618.24	27.8052		2776.99	88.5498	77.4941
1616.31	28.0872		2778.92	88.4981	77.437
1614.38	28.4661		2780.85	88.4106	77.4306
1612.45	28.8578		2782.78	88.3431	77.3385
1610.52	29.3477		2784.71	88.3098	77.3047
1608.6	29.9524		2786.63	88.2688	77.2184
1606.67	30.6222		2788.56	88.1881	77.1868
1604.74	31.3354		2790.49	88.1099	77.0941
1602.81	32.1098		2792.42	88.0797	77.0631
1600.88	32.9391		2794.35	88.056	76.9758
1598.95	33.7671		2796.28	87.9957	76.9397
1597.02	34.6143		2798.2	87.9244	76.8586
1595.09	35.5163		2800.13	87.8854	76.8965
1593.17	36.4502		2802.06	87.8707	76.8732
1591.24	37.3841		2803.99	87.835	76.8801
1589.31	38.3396		2805.92	87.7679	76.8169
1587.38	39.3322		2807.85	87.7054	76.8148
1585.45	40.3529		2809.78	87.6709	76.746
1583.52	41.4093		2811.7	87.6574	76.7557
1581.59	42.4554		2813.63	87.6083	76.737
1579.66	43.4174		2815.56	87.5299	76.7783
1577.74	44.4559		2817.49	87.4921	76.7462
1575.81	45.8045		2819.42	87.4757	76.757
1573.88	46.9208		2821.35	87.428	76.7249
1571.95	47.6812		2823.28	87.3595	76.7718
1570.02	48.5475		2825.2	87.3005	76.7658
1568.09	49.4048		2827.13	87.2792	76.7996
1566.16	49.9394		2829.06	87.2475	76.7663
1564.23	50.2354		2830.99	87.1608	76.8067
1562.31	50.3477		2832.92	87.0761	76.7658
1560.38	50.1882		2834.85	87.0405	76.785
1558.45	49.3551		2836.77	86.9895	76.7313
1556.52	48.388		2838.7	86.8916	76.7114
1554.59	47.5141		2840.63	86.8113	76.6336
1552.66	46.5712		2842.56	86.7639	76.6199
1550.73	45.6743		2844.49	86.7499	76.5597
1548.8	44.9509		2846.42	86.7382	76.5423
1546.88	44.5707		2848.34	86.6907	76.4167
1544.95	44.5491		2850.27	86.6109	76.32
1543.02	44.9458		2852.2	86.5238	76.1485
1541.09	46.1783		2854.13	86.4244	76.0581
1539.16	48.4773		2856.06	86.3022	75.9452
1537.23	50.2928		2857.99	86.187	75.9911
1535.3	52.056		2859.92	86.1294	76.07
1533.37	54.8602		2861.84	86.1252	76.2406
1531.45	57.9082		2863.77	86.0887	76.3059
1529.52	60.3475		2865.7	86.0142	76.4025
1527.59	62.8775		2867.63	85.9698	76.4074
1525.66	65.5095		2869.56	85.9636	76.4481
1523.73	67.7307		2871.49	85.9339	76.4292
1521.8	69.9417		2873.41	85.8627	76.4842
1519.87	71.9396		2875.34	85.8062	76.4761
1517.94	73.3341		2877.27	85.7685	76.5103
1516.01	74.504		2879.2	85.7304	76.5
1514.09	75.4188		2881.13	85.671	76.5328
1512.16	76.0886		2883.06	85.5861	76.4812
1510.23	76.65		2884.99	85.5199	76.5103
1508.3	77.2049		2886.91	85.4853	76.4347
1506.37	77.8148		2888.84	85.4309	76.419
1504.44	78.1222		2890.77	85.3253	76.3386
1502.51	78.2409		2892.7	85.2333	76.2987
1500.58	78.3455		2894.63	85.1832	76.165
1498.66	78.3991		2896.56	85.1588	76.119
1496.73	78.3455		2898.49	85.1195	76.0663
1494.8	78.2192		2900.41	85.0591	76.0786
1492.87	78.0763		2902.34	85.0476	75.9839
1490.94	77.8556		2904.27	85.0665	75.944
1489.01	77.4575		2906.2	85.0547	75.878
1487.08	76.9383		2908.13	84.9771	75.8679
1485.15	76.3986		2910.06	84.8922	75.7703
1483.23	75.8181		2911.99	84.8365	75.7084
1481.3	75.1113		2913.91	84.7797	75.5973
1479.37	74.2973		2915.84	84.6677	75.4979
1477.44	73.4055		2917.77	84.4886	75.2562
1475.51	72.3683		2919.7	84.2781	75.0427
1473.58	71.021		2921.63	84.0067	74.7462
1471.65	69.3918		2923.55	83.6686	74.5629
1469.72	68.056		2925.48	83.3345	74.4145
1467.8	66.9486		2927.41	83.0476	74.3973
1465.87	65.6715		2929.34	82.8407	74.4113
1463.94	64.2439		2931.27	82.7127	74.6129
1462.01	63.0842		2933.2	82.603	74.7772
1460.08	62.1477		2935.13	82.5247	74.9457
1458.15	60.9191		2937.05	82.515	75.052
1456.22	59.3333		2938.98	82.5204	75.2352
1454.29	58.2514		2940.91	82.5015	75.3206
1452.37	57.4999		2942.84	82.4413	75.4048
1450.44	56.751		2944.77	82.3896	75.4153
1448.51	55.9562		2946.7	82.3531	75.5306
1446.58	55.206		2948.62	82.2933	75.5764
1444.65	54.5859		2950.55	82.1966	75.6152
1442.72	54.0437		2952.48	82.1048	75.5625
1440.79	53.5576		2954.41	82.0484	75.6195
1438.86	53.1392		2956.34	81.9663	75.5844
1436.94	52.6811		2958.27	81.8575	75.5863
1435.01	52.2359		2960.2	81.7785	75.5531
1433.08	51.9207		2962.12	81.7804	75.6254
1431.15	51.6158		2964.05	81.8581	75.6962
1429.22	51.2956		2965.98	81.9722	75.8236
1427.29	51.0251		2967.91	82.1233	75.8876
1425.36	50.7789		2969.84	82.3273	76.0281
1423.43	50.5212		2971.77	82.5342	76.1021
1421.51	50.2711		2973.7	82.7251	76.2181
1419.58	49.9777		2975.62	82.8998	76.2812
1417.65	49.6255		2977.55	83.052	76.3665
1415.72	49.3359		2979.48	83.1905	76.3374
1413.79	49.0527		2981.41	83.3322	76.4142
1411.86	48.7261		2983.34	83.482	76.4933
1409.93	48.3816		2985.27	83.6163	76.6096
1408	48.0474		2987.2	83.7462	76.6241
1406.07	47.7169		2989.12	83.8859	76.6923
1404.15	47.398		2991.05	84.0025	76.6753
1402.22	47.167		2992.98	84.1111	76.7161
1400.29	47.0458		2994.91	84.2462	76.7071
1398.36	47.0484		2996.84	84.3614	76.733
1396.43	47.1492		2998.77	84.4561	76.7316
1394.5	47.2882		3000.69	84.5603	76.8314
1392.57	47.4005		3002.62	84.6687	76.8285
1390.64	47.4299		3004.55	84.7777	76.8686
1388.72	47.3125		3006.48	84.8471	76.8714
1386.79	47.0152		3008.41	84.8919	76.9136
1384.86	46.7613		3010.34	84.9346	76.832
1382.93	46.7473		3012.26	84.987	76.8163
1381	46.8685		3014.19	85.0388	76.7511
1379.07	46.9144		3016.12	85.0842	76.7803
1377.14	46.8085		3018.05	85.1319	76.7744
1375.21	46.5802		3019.98	85.1736	76.8235
1373.29	46.2523		3021.91	85.2184	76.791
1371.36	45.8861		3023.84	85.2434	76.7807
1369.43	45.4779		3025.76	85.2781	76.7503
1367.5	45.0058		3027.69	85.2994	76.8064
1365.57	44.5006		3029.62	85.2925	76.7762
1363.64	43.9367		3031.55	85.3111	76.7634
1361.71	43.309		3033.48	85.3084	76.6742
1359.78	42.7234		3035.41	85.3383	76.7114
1357.86	42.2015		3037.34	85.3852	76.7137
1355.93	41.7027		3039.26	85.3751	76.7135
1354	41.2587		3041.19	85.3435	76.6625
1352.07	40.9385		3043.12	85.3566	76.7216
1350.14	40.7816		3045.05	85.3936	76.7191
1348.21	40.8122		3046.98	85.4164	76.8105
1346.28	41.0418		3048.91	85.4167	76.7997
1344.35	41.4654		3050.83	85.4114	76.8275
1342.43	42.051		3052.76	85.4323	76.8393
1340.5	42.8101		3054.69	85.4495	76.8934
1338.57	43.6777		3056.62	85.456	76.8736
1336.64	44.4763		3058.55	85.4481	76.9374
1334.71	45.1602		3060.48	85.4406	76.9375
1332.78	45.7407		3062.41	85.4359	76.9786
1330.85	46.2		3064.33	85.4399	76.9414
1328.92	46.5291		3066.26	85.4281	76.953
1327	46.7282		3068.19	85.4221	76.9573
1325.07	46.8047		3070.12	85.4409	77.032
1323.14	46.7805		3072.05	85.4686	77.0202
1321.21	46.6605		3073.98	85.4586	77.0986
1319.28	46.4156		3075.9	85.4188	77.069
1317.35	46.0698		3077.83	85.4055	77.1013
1315.42	45.6565		3079.76	85.4364	77.1117
1313.49	45.1678		3081.69	85.4679	77.2063
1311.57	44.6078		3083.62	85.4541	77.2395
1309.64	43.9928		3085.55	85.4601	77.3508
1307.71	43.323		3087.47	85.5259	77.3958
1305.78	42.6149		3089.4	85.5652	77.4787
1303.85	41.88		3091.33	85.5878	77.5148
1301.92	41.0967		3093.26	85.6114	77.6465
1299.99	40.2827		3095.19	85.6586	77.6878
1298.06	39.4649		3097.12	85.7115	77.7856
1296.13	38.6446		3099.05	85.7038	77.813
1294.21	37.8293		3100.97	85.7325	77.9191
1292.28	37.0294		3102.9	85.7886	77.9679
1290.35	36.2384		3104.83	85.823	78.0546
1288.42	35.4588		3106.76	85.8434	78.0332
1286.49	34.715		3108.69	85.8421	78.0684
1284.56	33.9968		3110.62	85.8649	78.0755
1282.63	33.2887		3112.55	85.9096	78.1461
1280.7	32.6074		3114.47	85.9292	78.101
1278.78	31.9567		3116.4	85.9304	78.0991
1276.85	31.3367		3118.33	85.936	78.07
1274.92	30.7549		3120.26	85.9694	78.1324
1272.99	30.1987		3122.19	86.036	78.1417
1271.06	29.659		3124.12	86.0808	78.1976
1269.13	29.1601		3126.04	86.081	78.1361
1267.2	28.711		3127.97	86.0934	78.091
1265.27	28.29		3129.9	86.1098	78.0245
1263.35	27.9124		3131.83	86.1603	78.0762
1261.42	27.5909		3133.76	86.186	78.017
1259.49	27.3268		3135.69	86.173	77.9935
1257.56	27.1252		3137.61	86.1607	77.8681
1255.63	26.9683		3139.54	86.1948	77.8504
1253.7	26.8279		3141.47	86.2297	77.8354
1251.77	26.7042		3143.4	86.24	77.8348
1249.84	26.6085		3145.33	86.2653	77.7273
1247.92	26.5307		3147.26	86.3203	77.6685
1245.99	26.4694		3149.19	86.3282	77.5327
1244.06	26.4248		3151.11	86.2863	77.4716
1242.13	26.398		3153.04	86.282	77.3994
1240.2	26.4056		3154.97	86.3359	77.4281
1238.27	26.449		3156.9	86.3932	77.4124
1236.34	26.5		3158.83	86.416	77.4355
1234.41	26.5498		3160.76	86.4061	77.3513
1232.49	26.6187		3162.68	86.4356	77.3111
1230.56	26.7182		3164.61	86.4762	77.2246
1228.63	26.8445		3166.54	86.4995	77.1894
1226.7	26.99		3168.47	86.5149	77.0799
1224.77	27.1494		3170.4	86.533	77.0743
1222.84	27.3395		3172.33	86.5647	76.996
1220.91	27.5819		3174.26	86.6037	76.9501
1218.98	27.8728		3176.18	86.6069	76.8698
1217.06	28.1892		3178.11	86.6352	76.8263
1215.13	28.5362		3180.04	86.6881	76.7408
1213.2	28.9266		3181.97	86.7295	76.7191
1211.27	29.3757		3183.9	86.7468	76.6136
1209.34	29.8848		3185.83	86.7516	76.5873
1207.41	30.4347		3187.76	86.7598	76.4823
1205.48	31.0126		3189.68	86.8221	76.4154
1203.55	31.6378		3191.61	86.8797	76.3325
1201.63	32.328		3193.54	86.8934	76.3328
1199.7	33.0654		3195.47	86.9107	76.2697
1197.77	33.8245		3197.4	86.9721	76.2138
1195.84	34.5913		3199.33	87.0288	76.1193
1193.91	35.3746		3201.26	87.0459	76.1035
1191.98	36.1937		3203.18	87.0516	76.0438
1190.05	37.0511		3205.11	87.0922	76.0019
1188.12	37.9097		3207.04	87.1336	75.9066
1186.19	38.7581		3208.97	87.1736	75.8685
1184.27	39.618		3210.9	87.2128	75.774
1182.34	40.5098		3212.82	87.2227	75.7648
1180.41	41.431		3214.75	87.2829	75.6898
1178.48	42.3496		3216.68	87.3419	75.6886
1176.55	43.2401		3218.61	87.3685	75.5781
1174.62	44.1293		3220.54	87.4091	75.5419
1172.69	45.0632		3222.47	87.4517	75.4504
1170.76	46.0175		3224.4	87.5135	75.4251
1168.84	46.9285		3226.32	87.5771	75.3489
1166.91	47.7948		3228.25	87.606	75.3167
1164.98	48.6546		3230.18	87.6159	75.1855
1163.05	49.5248		3232.11	87.6441	75.1083
1161.12	50.3872		3234.04	87.7043	75.0377
1159.19	51.2037		3235.97	87.7799	75.0346
1157.26	51.9552		3237.9	87.8516	74.9744
1155.33	52.6977		3239.82	87.9148	74.9799
1153.41	53.4785		3241.75	87.9691	74.9146
1151.48	54.2504		3243.68	87.9927	74.8762
1149.55	54.9725		3245.61	88.0176	74.7079
1147.62	55.6717		3247.54	88.0717	74.6777
1145.69	56.3989		3249.47	88.1523	74.687
1143.76	57.172		3251.39	88.2012	74.7113
1141.83	57.9515		3253.32	88.2222	74.6077
1139.9	58.6571		3255.25	88.2579	74.5495
1137.98	59.2899		3257.18	88.3272	74.5339
1136.05	59.9227		3259.11	88.3834	74.5619
1134.12	60.5517		3261.04	88.4053	74.4687
1132.19	61.1079		3262.97	88.4392	74.4473
1130.26	61.5723		3264.89	88.4726	74.3622
1128.33	61.9895		3266.82	88.4913	74.3054
1126.4	62.422		3268.75	88.4891	74.1594
1124.47	62.8864		3270.68	88.4752	74.0745
1122.55	63.3113		3272.61	88.5071	74.049
1120.62	63.6506		3274.54	88.5764	74.0862
1118.69	63.9887		3276.47	88.614	74.0371
1116.76	64.411		3278.39	88.6235	74.0543
1114.83	64.8767		3280.32	88.6156	73.9948
1112.9	65.3066		3282.25	88.6402	73.9835
1110.97	65.6753		3284.18	88.6732	73.9096
1109.04	66.0288		3286.11	88.6834	73.9045
1107.12	66.4421		3288.04	88.6807	73.835
1105.19	66.895		3289.96	88.68	73.7426
1103.26	67.2778		3291.89	88.6776	73.5996
1101.33	67.5776		3293.82	88.6878	73.5698
1099.4	67.8902		3295.75	88.6716	73.5146
1097.47	68.2538		3297.68	88.7077	73.5354
1095.54	68.6289		3299.61	88.7615	73.5327
1093.61	68.9631		3301.53	88.7789	73.5146
1091.69	69.254		3303.46	88.7395	73.3644
1089.76	69.5921		3305.39	88.7027	73.308
1087.83	70.0336		3307.32	88.7204	73.2481
1085.9	70.5082		3309.25	88.7989	73.2642
1083.97	70.9368		3311.18	88.8537	73.3091
1082.04	71.3387		3313.11	88.8906	73.3324
1080.11	71.7763		3315.03	88.9181	73.2562
1078.18	72.2662		3316.96	88.9527	73.2466
1076.25	72.7549		3318.89	88.9755	73.1906
1074.33	73.1746		3320.82	88.9908	73.1941
1072.4	73.5472		3322.75	89.0182	73.0857
1070.47	73.9554		3324.68	89.0347	73.0022
1068.54	74.4109		3326.61	89.0778	73.0045
1066.61	74.8421		3328.53	89.1601	73.0714
1064.68	75.2134		3330.46	89.2042	73.0484
1062.75	75.5528		3332.39	89.2405	73.0534
1060.82	75.9112		3334.32	89.2602	72.9821
1058.9	76.2965		3336.25	89.2979	72.9103
1056.97	76.6474		3338.18	89.3352	72.8211
1055.04	76.9306		3340.1	89.3876	72.876
1053.11	77.1845		3342.03	89.4415	72.8617
1051.18	77.4512		3343.96	89.5075	72.8866
1049.25	77.7408		3345.89	89.5901	72.9019
1047.32	78.0164		3347.82	89.6399	72.9087
1045.39	78.2409		3349.75	89.6617	72.8228
1043.47	78.4501		3351.68	89.7381	72.8853
1041.54	78.7117		3353.6	89.8434	72.961
1039.61	79.0281		3355.53	89.9341	73.0295
1037.68	79.3585		3357.46	90.017	72.9919
1035.75	79.6864		3359.39	90.0817	72.9796
1033.82	80.0041		3361.32	90.1758	72.9559
1031.89	80.3396		3363.25	90.2945	73.0252
1029.96	80.7339		3365.17	90.3836	72.9835
1028.04	81.1421		3367.1	90.4602	73.006
1026.11	81.4942		3369.03	90.5661	73.0421
1024.18	81.8106		3370.96	90.7109	73.1077
1022.25	82.15		3372.89	90.8525	73.1958
1020.32	82.5302		3374.82	90.969	73.2798
1018.39	82.9385		3376.74	91.0704	73.3117
1016.46	83.3187		3378.67	91.1643	73.3931
1014.53	83.644		3380.6	91.2469	73.4023
1012.61	83.9961		3382.53	91.3559	73.5213
1010.68	84.4159		3384.46	91.497	73.5666
1008.75	84.8203		3386.39	91.594	73.6386
1006.82	85.1495		3388.32	91.6294	73.6566
1004.89	85.4212		3390.24	91.6304	73.6601
1002.96	85.684		3392.17	91.7256	73.6475
1001.03	85.9839		3394.1	91.867	73.8002
999.104	86.2824		3396.03	91.9071	73.9109
997.175	86.4623		3397.96	91.9495	73.9787
995.246	86.5465		3399.89	91.9664	74.0168
993.318	86.6728		3401.82	92.0447	74.129
991.389	86.8616		3403.74	92.1407	74.2446
989.46	87.0351		3405.67	92.2101	74.3803
987.531	87.1436		3407.6	92.2365	74.4104
985.603	87.1908		3409.53	92.2829	74.5341
983.674	87.2648		3411.46	92.3316	74.6164
981.745	87.4459		3413.39	92.3781	74.747
979.816	87.6577		3415.31	92.4464	74.8751
977.887	87.7866		3417.24	92.4963	75.0553
975.959	87.8886		3419.17	92.5285	75.1496
974.03	88.0724		3421.1	92.6061	75.2482
972.101	88.3518		3423.03	92.6393	75.3318
970.172	88.6605		3424.96	92.6338	75.4361
968.244	88.9004		3426.89	92.6494	75.4663
966.315	89.0662		3428.81	92.6678	75.5667
964.386	89.2908		3430.74	92.6823	75.6614
962.457	89.6123		3432.67	92.7128	75.7867
960.529	89.8904		3434.6	92.7053	75.8465
958.6	90.032		3436.53	92.7202	76.005
956.671	90.106		3438.46	92.7527	76.2444
954.742	90.2259		3440.38	92.7638	76.5474
952.813	90.4313		3442.31	92.8007	76.6661
950.885	90.6355		3444.24	92.8028	76.833
948.956	90.712		3446.17	92.8416	76.9664
947.027	90.7006		3448.1	92.9676	77.0478
945.098	90.7656		3450.03	92.9337	77.1921
943.17	90.9417		3451.95	92.9204	77.3797
941.241	91.1088		3453.88	92.9113	77.5232
939.312	91.1828		3455.81	92.922	77.6839
937.383	91.2045		3457.74	92.9042	77.7669
935.454	91.3002		3459.67	92.895	77.9408
933.526	91.5247		3461.6	92.951	78.0925
931.597	91.7557		3463.53	92.9855	78.223
929.668	91.8858		3465.45	92.9084	78.3037
927.739	91.9968		3467.38	92.9193	78.4174
925.811	92.2303		3469.31	92.9525	78.6005
923.882	92.5888		3471.24	93.0191	78.8809
921.953	92.9345		3473.17	93.049	79.0853
920.024	93.1667		3475.1	93.0943	79.2644
918.096	93.3785		3477.03	93.0933	79.3764
916.167	93.7344		3478.95	93.0476	79.5292
914.238	94.2256		3480.88	93.1159	79.7209
912.309	94.6913		3482.81	93.2692	79.9271
910.38	95.0434		3484.74	93.241	80.0303
908.452	95.3713		3486.67	93.2371	80.1562
906.523	95.8294		3488.6	93.3082	80.3117
904.594	96.3971		3490.52	93.3507	80.5593
902.665	96.8794		3492.45	93.3476	80.7044
900.737	97.1945		3494.38	93.3574	80.875
898.808	97.4739		3496.31	93.4143	80.983
896.879	97.8349		3498.24	93.4401	81.1896
894.95	98.2483		3500.17	93.3615	81.4363
893.021	98.5583		3502.09	93.3742	81.5319
891.093	98.6655		3504.02	93.5564	81.6187
889.164	98.7012		3505.95	93.5362	81.9624
887.235	98.8314		3507.88	93.454	82.2432
885.306	98.9691		3509.81	93.5851	82.3442
883.378	98.9526		3511.74	93.5626	82.3645
881.449	98.802		3513.67	93.5236	82.5455
879.52	98.6502		3515.59	93.5304	82.7891
877.591	98.64		3517.52	93.5245	83.0683
875.663	98.7778		3519.45	93.5097	83.2611
873.734	98.8773		3521.38	93.4432	83.4721
871.805	98.8543		3523.31	93.4915	83.4968
869.876	98.8645		3525.24	93.5243	83.7445
867.947	98.9819		3527.16	93.5467	83.9561
866.019	99.1031		3529.09	93.6435	84.0262
864.09	99.1541		3531.02	93.6108	84.1619
862.161	99.1107		3532.95	93.5034	84.3482
860.232	99.0406		3534.88	93.4065	84.4383
858.304	99.1044		3536.81	93.5246	84.5154
856.375	99.2179		3538.74	93.5292	84.7193
854.446	99.1592		3540.66	93.4468	84.9444
852.517	98.9602		3542.59	93.3133	85.1043
850.589	98.7535		3544.52	93.3503	85.2066
848.66	98.5545		3546.45	93.5831	85.2786
846.731	98.3644		3548.38	93.6509	85.5117
844.802	98.1105		3550.31	93.4193	85.779
842.873	97.701		3552.24	93.524	85.9073
840.945	97.2978		3554.16	93.6102	85.9655
839.016	97.0452		3556.09	93.5246	86.1109
837.087	96.7862		3558.02	93.439	86.2546
835.158	96.4277		3559.95	93.4482	86.4279
833.23	96.0182		3561.88	93.4418	86.6403
831.301	95.5882		3563.81	93.2645	87.097
829.372	95.2335		3565.74	93.2709	87.3842
827.443	94.9771		3567.66	93.9423	86.9838
825.514	94.625		3569.59	93.8916	86.9491
823.586	94.1516		3571.52	93.5733	87.2946
821.657	93.7561		3573.45	93.493	87.5279
819.728	93.4601		3575.38	93.5162	87.6642
817.799	93.1986		3577.3	93.4997	87.7913
815.871	92.9358		3579.23	93.498	87.9271
813.942	92.6015		3581.16	93.4684	87.9926
812.013	92.2685		3583.09	93.3125	88.2263
810.084	92.1014		3585.02	92.9943	88.6031
808.156	91.9878		3586.95	93.3376	88.7298
806.227	91.7569		3588.88	93.908	88.4443
804.298	91.4814		3590.8	93.5306	88.816
802.369	91.2606		3592.73	93.2555	89.1365
800.44	91.1279		3594.66	93.4538	89.1978
798.512	91.091		3596.59	93.5367	89.2759
796.583	90.9825		3598.52	93.4234	89.5401
794.654	90.7197		3600.45	93.5158	89.6245
792.725	90.5041		3602.38	93.5848	89.7029
790.797	90.416		3604.3	93.3063	89.9988
788.868	90.3127		3606.23	93.1504	90.4836
786.939	90.1379		3608.16	93.5533	90.4483
785.01	89.9057		3610.09	93.6959	90.5484
783.081	89.6812		3612.02	93.5114	90.912
781.153	89.6059		3613.95	93.8384	90.7961
779.224	89.6301		3615.88	93.575	91.0558
777.295	89.5842		3617.8	93.5606	91.4214
775.366	89.5026		3619.73	94.1911	90.9529
773.438	89.4834		3621.66	94.2481	91.0351
771.509	89.5026		3623.59	93.9573	91.5671
769.58	89.5153		3625.52	93.6727	92.275
767.651	89.4617		3627.45	93.4927	92.8747
765.723	89.3023		3629.37	95.2376	91.9564
763.794	89.1734		3631.3	95.0565	92.0147
761.865	89.1581		3633.23	94.7419	92.2956
759.936	89.1275		3635.16	94.9766	92.3293
758.007	89.0126		3637.09	94.9559	92.5868
756.079	88.8685		3639.02	95.1389	92.7258
754.15	88.7383		3640.95	95.2435	93.0073
752.221	88.6656		3642.87	95.4262	93.1628
750.292	88.598		3644.8	95.1286	93.7375
748.364	88.4245		3646.73	95.1838	94.3164
746.435	88.2255		3648.66	96.0985	93.9869
744.506	88.1425		3650.59	97.2867	92.8619
742.577	88.1425		3652.52	97.0604	93.2847
740.648	88.1476		3654.44	96.2763	93.9285
738.72	88.1285		3656.37	97.0511	93.5755
736.791	88.0813		3658.3	97.2934	93.4219
734.862	88.0877		3660.23	97.1763	93.6031
732.933	88.1757		3662.16	97.3227	93.775
731.005	88.205		3664.09	97.4808	93.9498
729.076	88.1323		3666.01	97.3662	94.2296
727.147	88.0558		3667.94	97.2022	94.7605
725.218	87.992		3669.87	98.3012	94.3532
723.29	87.9231		3671.8	98.5655	94.175
721.361	87.8427		3673.73	97.4693	94.9132
719.432	87.7075		3675.66	99.2077	93.9337
717.503	87.5671		3677.59	99.3508	93.7514
715.574	87.5072		3679.51	98.9679	93.9503
713.646	87.4408		3681.44	98.8748	93.9593
711.717	87.2877		3683.37	98.6995	94.0048
709.788	87.1129		3685.3	98.3875	94.1881
707.859	86.9356		3687.23	98.1685	94.4734
705.931	86.7557		3689.16	99.1155	93.9308
704.002	86.6154		3691.09	99.5141	93.6133
702.073	86.4559		3693.01	99.3154	93.6725
700.144	86.2301		3694.94	98.899	93.8615
698.216	86.0413		3696.87	98.934	93.8043
696.287	85.9099		3698.8	98.6738	94.0273
694.358	85.7453		3700.73	98.7656	94.1153
692.429	85.559		3702.66	99.2763	93.7811
690.5	85.3791		3704.58	99.0555	93.7986
688.572	85.1903		3706.51	98.6546	94.021
686.643	85.0512		3708.44	98.4754	94.3604
684.714	84.9441		3710.37	98.8455	94.3099
682.785	84.7769		3712.3	99.6644	93.3837
680.857	84.6277		3714.23	99.4975	93.2757
678.928	84.5804		3716.16	98.8814	93.504
676.999	84.5511		3718.08	98.8248	93.5755
675.07	84.5218		3720.01	98.7935	93.6812
673.141	84.5294		3721.94	98.9444	93.6015
671.213	84.5345		3723.87	98.9851	93.5465
669.284	84.5486		3725.8	99.0567	93.4751
667.355	84.6187		3727.73	99.2626	93.1784
665.426	84.6608		3729.65	98.5727	93.5938
663.498	84.6838		3731.58	98.5098	93.825
661.569	84.7438		3733.51	98.6765	93.874
659.64	84.8075		3735.44	99.2555	93.037
657.711	84.8841		3737.37	99.7374	92.4272
655.783	85.027		3739.3	99.1257	92.723
653.854	85.1533		3741.22	98.4446	93.0922
651.925	85.2337		3743.15	97.9284	93.5184
649.996	85.3638		3745.08	99.9945	92.5563
648.067	85.4875		3747.01	98.935	92.9943
646.139	85.5246		3748.94	98.4123	93.5691
644.21	85.5475		3750.87	99.2828	93.1571
642.281	85.5667		3752.8	99.8552	92.1589
640.352	85.5552		3754.72	99.1434	92.3214
638.424	85.5603		3756.65	98.6415	92.5915
636.495	85.522		3758.58	98.7712	92.4326
634.566	85.4148		3760.51	99.1961	91.9516
632.637	85.3778		3762.44	98.735	92.142
630.708	85.4021		3764.37	98.4302	92.2654
628.78	85.3791		3766.3	98.7462	91.9551
626.851	85.3523		3768.22	98.3888	92.0742
624.922	85.3345		3770.15	98.9444	91.579
622.993	85.2911		3772.08	98.9382	91.4097
621.065	85.2911		3774.01	98.577	91.5807
619.136	85.2923		3775.94	98.3645	91.7465
617.207	85.1877		3777.87	98.2194	91.8011
615.278	85.0831		3779.79	98.8154	91.2246
613.35	85.0704		3781.72	98.6525	91.2375
611.421	85.0576		3783.65	98.3822	91.3797
609.492	85.0193		3785.58	98.6407	91.0847
607.563	84.9721		3787.51	98.5386	90.9785
605.634	84.9007		3789.44	98.4305	90.8907
603.706	84.8841		3791.36	98.3882	90.8394
601.777	84.9466		3793.29	98.1742	90.9729
599.848	84.9887		3795.22	98.09	91.1681
597.919	85.0691		3797.15	98.5515	90.9193
595.991	85.2643		3799.08	97.8339	91.2977
594.062	85.4697		3801.01	98.3462	91.0859
592.133	85.6406		3802.94	99.1927	90.2248
590.204	85.7874		3804.86	98.0426	90.7807
588.275	85.8728		3806.79	98.5176	90.4474
586.347	85.98		3808.72	98.8334	90.0197
584.418	86.1599		3810.65	98.293	90.1904
582.489	86.2888		3812.58	97.9085	90.3888
580.56	86.3526		3814.51	97.5303	90.6585
578.632	86.4546		3816.43	98.6429	89.9724
576.703	86.5873		3818.36	97.9389	90.3164
574.774	86.7123		3820.29	97.8852	90.4764
572.845	86.817		3822.22	99.2323	89.4275
570.917	86.8756		3824.15	98.3245	89.7016
568.988	86.9292		3826.08	98.1237	89.6278
567.059	87.0339		3828.01	98.2018	89.4032
565.13	87.1346		3829.93	97.788	89.6188
563.201	87.2048		3831.86	98.0163	89.4694
561.273	87.2814		3833.79	97.9127	89.5664
559.344	87.3528		3835.72	97.6266	89.7844
557.415	87.4217		3837.65	98.0594	89.5483
555.486	87.5033		3839.58	98.5871	89.0759
553.558	87.5646		3841.51	98.2954	88.9585
551.629	87.6322		3843.43	98.2531	88.6839
549.7	87.7534		3845.36	98.2477	88.5379
547.771	87.8631		3847.29	97.8041	88.8531
545.843	87.9257		3849.22	97.3924	89.136
543.914	87.9882		3851.15	96.6695	89.8014
541.985	88.0481		3853.08	97.9886	89.1032
540.056	88.094		3855.01	99.3037	87.9189
538.127	88.1617		3856.93	98.45	88.0706
536.199	88.2369		3858.86	97.8118	88.2823
534.27	88.2982		3860.79	97.4712	88.4632
532.341	88.3786		3862.72	97.5328	88.4839
530.412	88.4628		3864.65	98.0248	87.9564
528.484	88.538		3866.57	97.8101	87.9685
526.555	88.6146		3868.5	97.0629	88.4676
524.626	88.6567		3870.43	98.2942	87.6707
522.697	88.7013		3872.36	97.7382	87.8015
520.768	88.8085		3874.29	97.9796	87.4394
518.84	88.9221		3876.22	97.8415	87.3674
516.911	88.9922		3878.15	97.0598	87.8463
514.982	89.0382		3880.07	97.5273	87.5276
513.053	89.0535		3882	97.8373	87.1964
511.125	89.0598		3883.93	97.078	87.4786
509.196	89.1185		3885.86	97.8992	86.7932
507.267	89.2244		3887.79	97.6643	86.8441
505.338	89.3316		3889.72	96.981	87.2381
503.41	89.4209		3891.65	97.6763	86.7439
501.481	89.4643		3893.57	97.7704	86.5233
499.552	89.4796		3895.5	97.2244	86.8003
497.623	89.5293		3897.43	96.8451	87.0415
495.694	89.625		3899.36	97.1218	86.8407
493.766	89.7462		3901.29	97.2761	86.772
491.837	89.8713		3903.22	97.4	86.6254
489.908	89.9478		3905.14	97.8736	86.1504
487.979	90.0052		3907.07	97.6012	86.0528
486.051	90.1009		3909	97.2504	86.0866
484.122	90.1736		3910.93	97.1379	86.0526
482.193	90.1966		3912.86	97.0832	86.0573
480.264	90.277		3914.79	96.8267	86.1793
478.335	90.4237		3916.72	97.0623	85.9623
476.407	90.5577		3918.64	97.1966	85.6795
474.478	90.6954		3920.57	97.1517	85.5734
472.549	90.8154		3922.5	96.8956	85.6553
470.62	90.8753		3924.43	97.0689	85.5085
468.692	90.9557		3926.36	97.1633	85.2999
466.763	91.0603		3928.29	96.822	85.3817
464.834	91.1701		3930.22	96.7516	85.2988
462.905	91.3206		3932.14	96.9801	85.0922
460.977	91.5107		3934.07	97.0968	84.8863
459.048	91.7429		3936	96.8534	84.9959
457.119	91.947		3937.93	96.8059	84.8537
455.19	92.0223		3939.86	96.6334	84.8897
453.261	92.1103		3941.79	96.6559	84.8507
451.333	92.3196		3943.71	96.914	84.6283
449.404	92.5326		3945.64	96.6745	84.6982
447.475	92.6781		3947.57	96.585	84.6625
445.546	92.8503		3949.5	96.7624	84.3551
443.618	93.1425		3951.43	96.7565	84.3001
441.689	93.4818		3953.36	96.6466	84.2526
439.76	93.7089		3955.28	96.5685	84.2147
437.831	93.825		3957.21	96.5591	84.0553
435.902	93.9718		3959.14	96.5107	84.0738
433.974	94.2103		3961.07	96.4936	84.0384
432.045	94.4451		3963	96.532	83.9108
430.116	94.662		3964.93	96.4632	83.8145
428.187	94.9376		3966.86	96.3988	83.7831
426.259	95.2297		3968.78	96.3799	83.6353
424.33	95.4798		3970.71	96.3688	83.5206
422.401	95.6775		3972.64	96.3284	83.4626
420.472	95.8714		3974.57	96.3418	83.3606
418.544	96.2542		3976.5	96.3429	83.1483
416.615	96.6739		3978.43	96.2759	83.1454
414.686	96.8436		3980.36	96.2157	83.0936
412.757	96.9163		3982.28	96.2101	83.0434
410.828	97.0924		3984.21	96.168	82.9399
408.9	97.3693		3986.14	96.1437	82.8836
406.971	97.7188		3988.07	96.0984	82.782
405.042	98.1424		3990	96.1235	82.6683
403.113	98.4818		3991.93	96.1342	82.5693
401.185	98.7191		3993.85	96.0988	82.5746
399.256	99.1541		3995.78	96.0979	82.4293
	--		3997.71	96.0463	82.3672
	--		3999.64	96.0182	82.3072
	--		--
	--			--	--
				--	--
				--	--
				--	--
				--	--
				--	--
				--	--
				--	--
				--	--
				--	--
				--	--
				--	--
				--	--
				--	--
				--	--
				--	--
				--	--
				--	--
				--	--
				--	--
				--	--
				--	--
				--	--
				--	--
				--	--
				--	--
				--	--
				--	--
				--	--
				--	--
				--	--
				--	--
				--	--
				--	--
				--	--
				--	--
				--	--
				--	--
				--	--
				--	--
				--	--
				--	--
				--	--
				--	--
				--	--
				--	--
				--	--
				--	--
				--	--
				--	--
				--	--
				--	--
				--	--
				--	--
				--	--
				--	--
				--	--
				--	--
				--	--
				--	--
				--	--
				--	--
				--	--
				--	--
				--	--
				--	--
				--	--
				--	--
				--	--
				--	--
				--	--
				--	--
				--	--
				--	--
				--	--
				--	--
				--	--
				--	--
				--	--
				--	--
				--	--
				--	--
				--	--
				--	--
				--	--
				--	--
				--	--
				--	--
				--	--
				--	--
				--	--
				--	--
				--	--
				--	--
				--	--
				--	--
				--	--
				--	--
				--	--
				--	--
				--	--
				--	--
				--	--
				--	--
				--	--
				--	--
				--	--
				--	--
				--	--
				--	--
				--	--
				--	--
				--	--
				--	--
				--	--
				--	--
				--	--
				--	--
				--	--
				--	--
				--	--
				--	--
				--	--
				--	--
				--	--
				--	--
				--	--
				--	--
				--	--
[truncated: 5,471 more rows]

## Sheet: Fig.2d
	C-dots	C-dots-PS	C-dots-PS-HCl
Chemical shift (ppm)	Intensity	Intensity	Intensity
-3.83719	-1.69138	5.05022	0.238134
-3.83688	-1.67544	5.04868	0.340561
-3.83657	-1.75742	5.01678	0.414776
-3.83627	-1.87716	4.91621	0.175106
-3.83596	-1.83162	4.85833	0.0894394
-3.83566	-1.95092	5.14602	0.189911
-3.83535	-1.7528	5.34669	0.389198
-3.83505	-1.56782	5.20893	0.330647
-3.83474	-1.50755	5.30036	0.265396
-3.83444	-1.19804	5.21258	0.411766
-3.83413	-1.04076	5.18716	0.531204
-3.83382	-1.05617	5.06977	0.433895
-3.83352	-1.35659	4.90979	0.182358
-3.83321	-1.64098	4.9914	0.25642
-3.83291	-1.48183	5.06184	0.445972
-3.8326	-1.36197	5.02722	0.378899
-3.8323	-1.32422	4.84293	0.283443
-3.83199	-1.27322	4.71914	0.373829
-3.83169	-1.42479	4.58247	0.33849
-3.83138	-1.55714	4.59847	0.353504
-3.83107	-1.76113	4.79032	0.508392
-3.83077	-1.80029	4.97184	0.571312
-3.83046	-1.57014	4.80459	0.516304
-3.83016	-1.57625	4.76556	0.483021
-3.82985	-1.54932	4.7608	0.367809
-3.82955	-1.50521	4.76319	0.120277
-3.82924	-1.53273	4.79557	0.163231
-3.82894	-1.61512	4.86472	0.199295
-3.82863	-1.7609	4.7231	0.254333
-3.82832	-1.37143	4.74007	0.21822
-3.82802	-1.11789	4.57024	0.0142632
-3.82771	-1.16518	4.63049	0.0201569
-3.82741	-1.33557	4.73808	0.218517
-3.8271	-1.52864	4.50339	0.495541
-3.8268	-1.62862	4.6238	0.355034
-3.82649	-1.46499	4.65797	0.416676
-3.82619	-1.25918	4.56476	0.482197
-3.82588	-1.33107	4.58816	0.29668
-3.82557	-1.58039	4.67886	0.130775
-3.82527	-1.60664	4.7198	0.128227
-3.82496	-1.4426	4.97236	0.158573
-3.82466	-1.52007	4.87808	-0.031086
-3.82435	-1.59608	4.88816	-0.0494308
-3.82405	-1.56551	4.67327	0.0348244
-3.82374	-1.6137	4.55985	0.0785027
-3.82344	-1.79716	4.61101	0.0811501
-3.82313	-1.54316	4.28907	0.0781708
-3.82282	-1.2123	4.28397	0.0516129
-3.82252	-1.01154	4.40372	0.0295105
-3.82221	-1.26019	4.402	0.0867691
-3.82191	-1.47689	4.44242	0.140171
-3.8216	-1.40411	4.40358	0.240597
-3.8213	-1.25796	4.24591	0.482105
-3.82099	-1.31019	4.49509	0.475925
-3.82069	-1.23053	4.383	0.394665
-3.82038	-1.38494	4.30777	0.222927
-3.82007	-1.45757	4.3693	0.151962
-3.81977	-1.26324	4.21387	0.322231
-3.81946	-1.28718	4.05989	0.220684
-3.81916	-1.21279	4.07235	0.206573
-3.81885	-1.13881	4.45614	0.346493
-3.81855	-1.28497	4.47454	0.110893
-3.81824	-1.21921	4.29421	0.0101585
-3.81794	-1.12823	3.84835	0.134655
-3.81763	-1.14204	3.8792	0.151829
-3.81732	-1.15824	4.09269	0.27039
-3.81702	-1.11135	4.01225	0.28627
-3.81671	-1.18836	3.97105	0.449493
-3.81641	-1.13087	3.95219	0.578655
-3.8161	-1.40804	4.21487	0.551537
-3.8158	-1.50984	4.37443	0.302582
-3.81549	-1.19976	4.34468	0.114216
-3.81519	-0.99328	4.09246	0.183319
-3.81488	-0.74228	3.93372	0.125298
-3.81457	-0.90824	3.97332	0.217728
-3.81427	-1.26225	4.19846	0.101803
-3.81396	-1.2636	4.34881	0.141457
-3.81366	-1.02799	4.42651	0.308666
-3.81335	-1.10587	4.37721	0.178532
-3.81305	-1.26218	4.27491	0.175407
-3.81274	-1.34043	4.16556	0.0849266
-3.81244	-1.37674	3.98614	0.213009
-3.81213	-1.33565	3.93142	-0.0494652
-3.81182	-1.06569	4.10175	-0.174381
-3.81152	-1.12152	4.11425	-0.0669174
-3.81121	-1.43726	4.10415	0.261715
-3.81091	-1.37247	4.24096	0.361591
-3.8106	-1.45971	4.097	0.435047
-3.8103	-1.07666	4.0794	0.397305
-3.80999	-0.9391	4.16053	0.165382
-3.80969	-1.20658	4.16385	0.143028
-3.80938	-1.41858	4.04553	0.179775
-3.80907	-1.35423	3.75945	0.11293
-3.80877	-1.44994	3.9314	0.0715942
-3.80846	-1.47408	4.15661	0.152718
-3.80816	-1.42611	4.12473	0.179649
-3.80785	-1.55327	4.07861	0.164551
-3.80755	-1.39711	4.12594	0.115654
-3.80724	-1.51104	4.04122	0.291237
-3.80694	-1.66346	3.88163	0.479851
-3.80663	-1.5449	4.00728	0.515347
-3.80632	-1.21511	3.92908	0.579113
-3.80602	-1.16725	3.78559	0.567501
-3.80571	-1.15463	3.89718	0.412033
-3.80541	-1.13618	4.06777	0.506126
-3.8051	-0.99837	3.93817	0.430359
-3.8048	-1.11822	3.97483	0.360168
-3.80449	-1.42372	4.03057	0.380886
-3.80419	-1.46112	3.7922	0.133389
-3.80388	-1.21976	3.57472	-0.0571594
-3.80357	-1.05784	3.5766	-0.0218773
-3.80327	-1.20904	3.66025	-0.237713
-3.80296	-1.36809	3.75936	-0.190319
-3.80266	-1.16057	3.61797	0.0942459
-3.80235	-1.25203	3.61496	0.0158577
-3.80205	-1.42618	3.48031	0.0561295
-3.80174	-1.20993	3.48969	-0.0240631
-3.80144	-1.22533	3.73387	-0.115215
-3.80113	-1.1971	3.78014	0.0259209
-3.80082	-0.92633	3.72148	-0.0184898
-3.80052	-0.92247	3.78725	0.198101
-3.80021	-1.01018	3.69653	0.347549
-3.79991	-1.03481	3.59031	0.113083
-3.7996	-0.96902	3.31948	0.218834
-3.7993	-1.11299	3.45501	0.312695
-3.79899	-1.09527	3.49921	0.397251
-3.79869	-1.25889	3.33728	0.305405
-3.79838	-1.2866	3.45658	-0.0359955
-3.79807	-1.03791	3.46493	0.0340767
-3.79777	-1.04509	3.66945	0.190182
-3.79746	-1.26957	3.477	0.13076
-3.79716	-1.05233	3.28794	0.372341
-3.79685	-0.80758	3.04704	0.299099
-3.79655	-0.95055	3.28717	-0.00554276
-3.79624	-1.2695	3.62989	0.0785446
-3.79594	-1.21142	3.56596	-0.000740051
-3.79563	-1.21174	3.44833	0.2052
-3.79532	-1.35958	3.42532	0.257195
-3.79502	-1.19541	3.34021	0.169376
-3.79471	-1.0048	3.35633	0.183655
-3.79441	-1.20967	3.46334	0.254547
-3.7941	-1.38817	3.47842	0.19302
-3.7938	-1.14779	3.5518	0.380852
-3.79349	-0.93573	3.38946	0.377556
-3.79319	-0.89475	3.44138	0.129063
-3.79288	-0.9916	3.48514	0.07547
-3.79257	-1.24894	3.42253	-0.138359
-3.79227	-0.92447	3.607	-0.206779
-3.79196	-1.05246	3.43288	0.0144539
-3.79166	-1.38827	3.4127	0.289349
-3.79135	-1.28629	3.45765	0.476265
-3.79105	-1.1877	3.30079	0.566589
-3.79074	-1.15464	3.39985	0.631836
-3.79044	-1.18057	3.66109	0.560085
-3.79013	-1.00646	3.68727	0.423248
-3.78982	-0.82995	3.47889	0.161449
-3.78952	-0.74884	3.29827	0.191864
-3.78921	-0.6905	3.21349	0.341
-3.78891	-0.89402	3.26914	0.404682
-3.7886	-0.9417	3.32739	0.3596
-3.7883	-1.14698	3.2333	0.389595
-3.78799	-1.35497	3.12248	0.208656
-3.78769	-1.29016	2.84992	0.0501366
-3.78738	-1.22915	2.71746	0.085701
-3.78707	-1.07435	2.8965	-0.00753784
-3.78677	-0.96957	3.05651	-0.100834
-3.78646	-0.82029	2.9519	-0.0105705
-3.78616	-0.76371	3.09249	0.150593
-3.78585	-0.76789	3.16441	0.0864487
-3.78555	-0.84153	3.22451	0.0866127
-3.78524	-1.07035	3.17451	0.287018
-3.78494	-0.9845	2.98175	0.166584
-3.78463	-0.98706	2.96068	0.180958
-3.78432	-1.07335	2.78895	0.101337
-3.78402	-0.76381	2.71503	0.113838
-3.78371	-0.85305	2.82727	0.126369
-3.78341	-0.95375	2.89234	0.0818443
-3.7831	-1.12359	2.82372	0.10017
-3.7828	-1.08979	2.67622	0.14502
-3.78249	-1.12448	2.96123	0.224739
-3.78219	-1.20415	3.1104	0.244061
-3.78188	-1.03579	2.88155	0.540329
-3.78157	-1.01912	2.79354	0.446873
-3.78127	-0.87488	3.01174	0.406864
-3.78096	-1.06102	3.30126	0.241287
-3.78066	-1.37871	3.38895	0.333138
-3.78035	-1.50714	3.24434	0.378384
-3.78005	-1.40282	3.09055	0.318851
-3.77974	-1.22003	2.75545	0.312038
-3.77944	-0.96022	2.54179	0.217968
-3.77913	-0.77779	2.61121	0.144356
-3.77882	-0.81424	2.37854	0.166286
-3.77852	-0.87859	2.45686	0.171497
-3.77821	-0.83317	2.7994	0.068634
-3.77791	-0.78317	2.84803	0.0854645
-3.7776	-0.88081	2.81402	0.0219536
-3.7773	-0.67797	2.82394	0.0232239
-3.77699	-0.64967	2.96186	-0.0116081
-3.77669	-0.72466	2.81046	0.056057
-3.77638	-0.874	2.67595	0.0733376
-3.77607	-1.01223	2.72737	0.0909805
-3.77577	-1.19981	2.70145	0.309605
-3.77546	-1.13195	2.59068	0.293697
-3.77516	-1.09018	2.49115	0.221806
-3.77485	-1.38984	2.75827	0.0322342
-3.77455	-1.48618	2.88162	0.00214005
-3.77424	-1.30629	2.94397	0.258106
-3.77394	-1.11789	2.68645	0.368858
-3.77363	-1.11913	2.39967	0.397705
-3.77332	-1.1394	2.06198	0.181026
-3.77302	-1.00925	2.13932	0.0653381
-3.77271	-1.02634	2.20358	0.0879402
-3.77241	-0.79583	2.37738	0.134911
-3.7721	-0.69961	2.68874	0.117031
-3.7718	-0.76481	2.7373	0.284325
-3.77149	-0.80501	2.5481	0.177345
-3.77119	-0.73632	2.7253	0.128292
-3.77088	-0.78293	2.88058	-0.05299
-3.77057	-0.82101	2.69845	-0.136005
-3.77027	-0.85991	2.63817	0.0633621
-3.76996	-0.93599	2.42268	0.028656
-3.76966	-0.76632	2.36374	0.00888443
-3.76935	-0.88004	2.39589	0.152176
-3.76905	-0.70791	2.46495	-0.0277901
-3.76874	-0.70546	2.49289	-0.000591278
-3.76844	-0.75874	2.65434	0.0649376
-3.76813	-0.80188	2.59892	0.0684624
-3.76782	-0.81278	2.56964	0.0865097
-3.76752	-1.03909	2.64172	0.207806
-3.76721	-0.97371	2.63117	0.293957
-3.76691	-0.78433	2.30224	-0.0380707
-3.7666	-0.77655	2.07575	0.0235977
-3.7663	-0.94642	2.1678	0.0168571
-3.76599	-0.98077	2.30335	-0.191204
-3.76569	-0.99958	2.27474	-0.244186
-3.76538	-1.12454	2.28446	-0.0508575
-3.76507	-0.84215	2.28837	0.201817
-3.76477	-0.72289	2.25767	0.0781364
-3.76446	-0.83712	2.26528	0.145035
-3.76416	-0.73567	2.0712	0.171146
-3.76385	-0.60632	1.79574	0.258659
-3.76355	-0.5688	1.44864	0.208649
-3.76324	-0.64688	1.92735	0.0654373
-3.76294	-0.66233	2.31176	0.00290298
-3.76263	-0.59587	2.6023	0.0406837
-3.76232	-0.56191	2.62028	-0.05233
-3.76202	-0.31579	2.38354	-0.0393715
-3.76171	-0.4539	2.22882	0.274166
-3.76141	-0.53326	2.30883	0.139301
-3.7611	-0.49431	2.4319	0.0434036
-3.7608	-0.58479	2.30915	-0.0207214
-3.76049	-0.63542	2.34901	-0.232586
-3.76019	-0.82031	2.42656	-0.39098
-3.75988	-0.80927	2.46267	-0.443428
-3.75957	-0.70292	2.43533	-0.381748
-3.75927	-0.82112	2.30357	-0.140457
-3.75896	-0.84026	2.17098	-0.0301437
-3.75866	-0.82245	2.24133	0.0824509
-3.75835	-0.81998	2.07991	0.117489
-3.75805	-0.60038	2.13368	0.0832977
-3.75774	-0.50902	1.98185	0.0118294
-3.75744	-0.73177	1.765	0.107685
-3.75713	-0.93755	1.8343	-0.0404091
-3.75682	-0.87209	1.75434	-0.101383
-3.75652	-0.68547	1.76057	0.0127563
-3.75621	-0.69075	1.85471	0.0191536
-3.75591	-0.55936	1.72106	0.0195923
-3.7556	-0.5044	1.74797	0.0481949
-3.7553	-0.75508	1.6439	0.0379524
-3.75499	-0.92474	1.54821	0.0850372
-3.75469	-0.85893	1.70677	0.170689
-3.75438	-0.97549	1.79385	0.118721
-3.75407	-0.94713	1.91545	-0.0247612
-3.75377	-0.88007	2.01694	-0.00430298
-3.75346	-0.8793	2.19681	0.0579262
-3.75316	-0.86674	2.13052	0.12727
-3.75285	-0.73601	1.93843	0.156193
-3.75255	-0.56509	1.81306	0.0859222
-3.75224	-0.53187	1.88194	0.210529
-3.75194	-0.58462	1.86175	0.208111
-3.75163	-1.00066	1.92324	-0.13892
-3.75132	-1.00446	1.75253	-0.0100822
-3.75102	-0.74613	1.55272	0.000679016
-3.75071	-0.65627	1.62298	0.247772
-3.75041	-0.5684	1.85851	0.366848
-3.7501	-0.63063	1.87919	0.325588
-3.7498	-0.85498	1.93049	0.21991
-3.74949	-0.8793	1.98637	0.294147
-3.74919	-0.98831	1.88049	0.195511
-3.74888	-1.15717	1.84574	0.263943
-3.74858	-0.71431	1.95176	0.231358
-3.74827	-0.62157	1.89789	0.186432
-3.74796	-0.72524	1.91845	0.278851
-3.74766	-0.72208	1.68985	0.19416
-3.74735	-0.85059	1.48849	0.196323
-3.74705	-0.90325	1.52751	0.291607
-3.74674	-0.74711	1.55832	0.195503
-3.74644	-0.44386	1.42171	0.026947
-3.74613	-0.71297	1.55537	-0.0226669
-3.74583	-0.90244	1.67794	0.0707283
-3.74552	-1.04029	1.63108	0.0536232
-3.74521	-0.96659	1.62923	0.12645
-3.74491	-0.9065	1.72061	0.247974
-3.7446	-0.97261	1.76304	0.292068
-3.7443	-0.85445	1.71949	0.166348
-3.74399	-0.65378	1.51065	0.151096
-3.74369	-0.6191	1.53617	0.0107384
-3.74338	-0.59003	1.63492	0.0566025
-3.74308	-0.47863	1.55538	-0.158474
-3.74277	-0.41235	1.52636	-0.169445
-3.74246	-0.80641	1.59645	0.128143
-3.74216	-1.00833	1.62099	0.339478
-3.74185	-1.14024	1.58404	0.0403595
-3.74155	-1.25784	1.59631	-0.039135
-3.74124	-0.9579	1.79778	0.285881
-3.74094	-1.07264	1.90736	0.251762
-3.74063	-1.22748	1.8098	0.2132
-3.74033	-1.3479	1.79419	0.456284
-3.74002	-1.52294	1.8228	0.379456
-3.73971	-1.3268	1.61528	0.121403
-3.73941	-0.94547	1.63884	0.0892105
-3.7391	-0.9594	1.52626	0.191204
-3.7388	-0.90611	1.3644	0.188046
-3.73849	-0.60544	1.42822	0.222961
-3.73819	-0.78224	1.56498	0.242397
-3.73788	-0.76522	1.49506	0.232723
-3.73758	-0.69449	1.45554	0.186802
-3.73727	-0.5924	1.46655	0.29409
-3.73696	-0.43644	1.40829	0.313942
-3.73666	-0.50265	1.5625	0.270885
-3.73635	-0.60904	1.47445	0.154076
-3.73605	-0.79505	1.39061	-0.0360527
-3.73574	-0.86747	1.31495	0.0713425
-3.73544	-0.65414	1.48541	-0.0163078
-3.73513	-0.65144	1.56321	-0.0555267
-3.73483	-0.74686	1.47607	0.248604
-3.73452	-0.62545	1.30109	0.0414314
-3.73421	-0.38278	1.35996	-0.119167
-3.73391	-0.59395	1.50399	0.00508499
-3.7336	-0.70942	1.22044	-0.0380516
-3.7333	-0.6606	1.08126	0.0500221
-3.73299	-0.82594	0.956604	0.280537
-3.73269	-0.79668	0.903126	-0.00849533
-3.73238	-0.65353	1.22885	-0.131672
-3.73208	-0.67642	1.23319	-0.254543
-3.73177	-0.76659	1.568	-0.233192
-3.73146	-0.6219	1.59431	-0.352272
-3.73116	-0.61281	1.46523	-0.21143
-3.73085	-0.83704	1.29669	-0.098526
-3.73055	-0.94627	1.11692	-0.271446
-3.73024	-0.77621	0.937485	-0.202915
-3.72994	-0.73843	0.760757	-0.420742
-3.72963	-0.69181	0.872818	-0.58773
-3.72933	-0.61953	1.09939	-0.525471
-3.72902	-0.71442	1.34195	-0.118221
-3.72871	-0.73117	1.26798	-0.0571442
-3.72841	-0.69542	1.34861	-0.0239525
-3.7281	-0.63868	1.39992	0.0182724
-3.7278	-0.32209	1.39064	0.223778
-3.72749	-0.24934	1.21958	0.275463
-3.72719	-0.53824	0.993504	0.124706
-3.72688	-0.71528	1.07811	0.1208
-3.72658	-0.85114	0.978687	0.103245
-3.72627	-0.867	1.21439	0.0240822
-3.72596	-0.69496	1.15545	-0.0578194
-3.72566	-0.41338	1.11846	-0.0734291
-3.72535	-0.34799	1.24744	-0.0851288
-3.72505	-0.36988	1.50587	0.0708733
-3.72474	-0.3851	1.40085	0.287384
-3.72444	-0.41162	1.50758	0.212547
-3.72413	-0.48951	1.36049	0.00846481
-3.72383	-0.42334	1.08106	-0.0558777
-3.72352	-0.41267	0.979198	-0.129364
-3.72321	-0.35863	0.940266	-0.329407
-3.72291	-0.37219	0.867527	-0.221279
-3.7226	-0.60166	0.861412	0.0968971
-3.7223	-0.54	0.992386	0.236389
-3.72199	-0.36549	1.08867	0.0312691
-3.72169	-0.27574	1.003	-0.0779572
-3.72138	-0.22684	0.573208	-0.133183
-3.72108	-0.48883	0.597057	3.81469e-05
-3.72077	-0.58667	0.785854	0.156612
-3.72046	-0.66873	0.77887	0.0610733
-3.72016	-0.75709	0.576252	-0.0709991
-3.71985	-0.59954	0.561855	-0.1633
-3.71955	-0.50536	0.899799	-0.137798
-3.71924	-0.44884	0.904476	-0.16539
-3.71894	-0.67176	0.676334	-0.205147
-3.71863	-0.7075	0.880016	-0.392323
-3.71833	-0.59771	0.830956	-0.324375
-3.71802	-0.46529	0.634621	-0.402431
-3.71771	-0.33547	0.685925	-0.194881
-3.71741	-0.18539	0.635509	0.00472641
-3.7171	-0.26605	0.677418	-0.123295
-3.7168	-0.4552	0.852989	-0.319336
-3.71649	-0.62796	0.983242	-0.127117
-3.71619	-0.54898	0.94783	0.0747223
-3.71588	-0.21925	0.792564	0.000450134
-3.71558	-0.26333	0.744873	-0.200493
-3.71527	-0.29039	0.695217	-0.279583
-3.71496	-0.13285	0.629238	-0.241016
-3.71466	-0.44294	0.569935	-0.331158
-3.71435	-0.32814	0.923138	-0.181343
-3.71405	-0.3955	1.08253	-0.121078
-3.71374	-0.47272	1.08068	-0.286934
-3.71344	-0.37069	1.0796	-0.295628
-3.71313	-0.56723	1.0583	-0.24831
-3.71283	-0.47988	0.903099	-0.174095
-3.71252	-0.22062	1.145	0.0581589
-3.71221	-0.35473	0.930374	0.01894
-3.71191	-0.42588	0.618073	-0.157753
-3.7116	-0.32081	0.730728	-0.129894
-3.7113	-0.17427	0.564846	-0.0393639
-3.71099	-0.32391	0.583061	0.0510521
-3.71069	-0.62162	0.770473	-0.130299
-3.71038	-0.80743	0.672729	-0.40411
-3.71008	-0.5278	0.757778	-0.310631
-3.70977	-0.33433	0.773182	-0.257431
-3.70946	-0.47123	0.676968	-0.589653
-3.70916	-0.39924	0.652069	-0.474831
-3.70885	-0.5322	0.573006	-0.107468
-3.70855	-0.52544	0.439991	-0.105507
-3.70824	-0.65506	0.327602	-0.0859528
-3.70794	-0.52797	0.388348	0.0508804
-3.70763	-0.33711	0.396572	-0.103741
-3.70733	-0.26509	0.482506	0.129105
-3.70702	-0.26994	0.356377	0.187511
-3.70671	-0.25116	0.502178	0.102314
-3.70641	-0.3272	0.375774	0.181793
-3.7061	-0.54061	0.164078	0.1012
-3.7058	-0.68317	0.215519	-0.150192
-3.70549	-0.69244	0.0894394	-0.179371
-3.70519	-0.47937	0.172771	-0.167736
-3.70488	-0.31712	0.32135	-0.227978
-3.70458	-0.27438	0.572678	-0.103458
-3.70427	0.02337	0.406612	0.0586281
-3.70396	0.04052	0.405903	-0.114197
-3.70366	-0.07146	0.518372	-0.196369
-3.70335	-0.09511	0.554806	-0.218044
-3.70305	-0.13915	0.602448	-0.010788
-3.70274	-0.1696	0.698349	0.0646667
-3.70244	-0.07288	0.478622	0.000205994
-3.70213	-0.28757	0.560455	-0.00152969
-3.70183	-0.36253	0.611713	0.0449142
-3.70152	-0.3319	0.580109	0.0953293
-3.70121	-0.40492	0.326172	0.0988274
-3.70091	-0.25721	0.350842	0.183483
-3.7006	-0.22227	0.690655	0.205265
-3.7003	-0.27418	0.870541	-0.0280075
-3.69999	-0.20108	0.543625	-0.0793152
-3.69969	-0.16858	0.594067	-0.139641
-3.69938	-0.35609	0.735733	-0.226254
-3.69908	-0.2484	0.841236	-0.244404
-3.69877	-0.04557	0.726307	-0.158978
-3.69846	-0.11572	0.359863	-0.091404
-3.69816	-0.11459	0.412922	-0.0465736
-3.69785	-0.23993	0.588966	0.0340958
-3.69755	-0.47804	0.624168	0.0751457
-3.69724	-0.71425	0.697006	0.186543
-3.69694	-0.65529	0.791641	0.051693
-3.69663	-0.2618	0.519398	-0.246693
-3.69633	-0.15876	0.35627	-0.201378
-3.69602	-0.24061	0.351257	-0.134113
-3.69571	-0.47665	0.35424	0.114792
-3.69541	-0.45589	0.420048	0.0196648
-3.6951	-0.62967	0.763546	-0.133106
-3.6948	-0.74444	0.679451	-0.260014
-3.69449	-0.38271	0.202988	-0.264515
-3.69419	-0.49817	-0.0475006	-0.433235
-3.69388	-0.45308	-0.104885	-0.403751
-3.69358	-0.46625	0.120277	-0.273682
-3.69327	-0.57369	-0.0219727	-0.43557
-3.69296	-0.55482	0.0462036	-0.437195
-3.69266	-0.44632	0.0905762	-0.162384
-3.69235	-0.23408	0.30452	0.100044
-3.69205	-0.03253	0.506943	0.286758
-3.69174	0.056	0.359303	0.127346
-3.69144	-0.21686	0.18119	-0.0506973
-3.69113	-0.29819	-0.100395	-0.0774841
-3.69083	-0.18515	-0.14547	-0.164036
-3.69052	-0.1671	-0.132236	-0.0303612
-3.69021	-0.3687	-0.178074	-0.119572
-3.68991	-0.36724	-0.158173	-0.329792
-3.6896	-0.41152	-0.174587	-0.305206
-3.6893	-0.64365	0.0686646	-0.427795
-3.68899	-0.66898	0.107918	-0.35096
-3.68869	-0.40961	-0.138744	-0.484425
-3.68838	-0.36181	0.0820694	-0.531815
-3.68808	-0.60101	0.0523148	-0.377014
-3.68777	-0.70309	-0.0180244	-0.124332
-3.68746	-0.77149	-0.0929642	0.0125771
-3.68716	-0.49493	-0.0647736	-0.0429192
-3.68685	-0.31124	0.00296783	-0.0338135
-3.68655	-0.44918	0.121792	-0.377453
-3.68624	-0.59724	0.230984	-0.184292
-3.68594	-0.65573	0.0162659	0.171562
-3.68563	-0.46308	-0.114456	0.00162125
-3.68533	-0.41927	-0.319744	-0.0843048
-3.68502	-0.23353	-0.0648155	-0.0378647
-3.68471	-0.14073	0.16114	-0.166187
-3.68441	-0.42793	0.22316	-0.357445
-3.6841	-0.59997	0.317368	-0.49575
-3.6838	-0.48365	0.0419884	-0.264732
-3.68349	-0.31741	0.100182	-0.209549
-3.68319	-0.25356	-0.0086441	-0.158325
-3.68288	-0.26779	0.16544	-0.0381775
-3.68258	-0.30662	0.443035	0.170452
-3.68227	-0.47462	0.215935	-0.00101089
-3.68196	-0.43758	0.0168533	-0.275288
-3.68166	-0.34279	-0.181999	-0.442345
-3.68135	-0.53055	-0.0857391	-0.39856
-3.68105	-0.68225	-0.359573	-0.293163
-3.68074	-0.72557	-0.286385	-0.297749
-3.68044	-0.78978	-0.122284	-0.508678
-3.68013	-0.72145	-0.0171776	-0.471928
-3.67983	-0.60879	0.237209	-0.437572
-3.67952	-0.45026	0.240734	-0.490963
-3.67921	-0.19318	0.120136	-0.100037
-3.67891	-0.01842	0.0413246	0.0432549
-3.6786	-0.11298	0.0186729	0.083149
-3.6783	-0.19012	-0.0524139	-0.0471573
-3.67799	-0.22078	-0.0596809	-0.318275
-3.67769	-0.46012	-0.204399	-0.266781
-3.67738	-0.49783	-0.21513	-0.210808
-3.67708	-0.54005	-0.273697	-0.0561142
-3.67677	-0.54493	-0.0193748	-0.0140533
-3.67646	-0.21726	0.134724	-0.0127754
-3.67616	-0.19889	-0.0805283	-0.112732
-3.67585	-0.08424	0.203743	-0.164722
-3.67555	0.07694	0.115841	-0.112415
-3.67524	-0.00653	0.0577812	-0.321419
-3.67494	0.11381	0.144939	-0.230045
-3.67463	-0.18502	0.0425148	-0.170925
-3.67433	-0.50345	-0.114624	-0.0242767
-3.67402	-0.6052	-0.22208	0.0979309
-3.67371	-0.43176	-0.253025	-0.0482025
-3.67341	-0.38312	-0.252541	0.00191879
-3.6731	-0.16766	-0.0462112	-0.0998611
-3.6728	-0.07959	-0.03825	-0.18763
-3.67249	-0.04459	-0.0904465	-0.211849
-3.67219	-0.19089	-0.129532	-0.254665
-3.67188	-0.17269	0.0369835	0.0309219
-3.67158	-0.47238	0.172081	-0.00787354
-3.67127	-0.56974	-0.142807	-0.230686
-3.67096	-0.41416	-0.353142	-0.311333
-3.67066	-0.19664	-0.291496	-0.428139
-3.67035	-0.24522	-0.471531	-0.26651
-3.67005	-0.39143	-0.50758	-0.227581
-3.66974	-0.24202	-0.0839272	-0.28587
-3.66944	-0.05912	0.190838	-0.396324
-3.66913	-0.2859	-0.295738	-0.258289
-3.66883	-0.123	-0.553108	-0.129234
-3.66852	-0.1401	-0.36528	-0.115704
-3.66821	-0.35405	-0.390808	-0.191589
-3.66791	-0.24607	-0.495972	0.00749207
-3.6676	-0.10011	-0.753574	0.0172234
-3.6673	-0.18045	-0.53569	-0.0891762
-3.66699	-0.46755	-0.477905	-0.272293
-3.66669	-0.17299	-0.56208	-0.459377
-3.66638	0.17624	-0.351616	-0.550316
-3.66608	0.03729	-0.248745	-0.364307
-3.66577	-0.03592	-0.00214005	-0.275005
-3.66546	-0.14133	0.0942345	-0.226974
-3.66516	-0.41208	-0.281685	-0.277863
-3.66485	-0.16344	-0.268326	-0.571476
-3.66455	-0.26298	-0.240665	-0.451008
-3.66424	-0.39666	-0.191341	-0.313255
-3.66394	-0.21666	-0.446438	-0.469048
-3.66363	-0.25753	-0.496128	-0.661831
-3.66333	-0.35515	-0.457371	-0.463352
-3.66302	-0.36304	-0.434853	-0.0356827
-3.66271	-0.51296	-0.347408	-0.143208
-3.66241	-0.44233	-0.47226	-0.316784
-3.6621	-0.27227	-0.447376	-0.390026
-3.6618	-0.21696	-0.423763	-0.251884
-3.66149	-0.26171	-0.55389	-0.179447
-3.66119	-0.36142	-0.593163	-0.035305
-3.66088	-0.49176	-0.483597	0.113995
-3.66058	-0.40987	-0.491821	-0.00368118
-3.66027	-0.34243	-0.56319	0.14397
-3.65996	-0.18284	-0.285721	-0.0358582
-3.65966	-0.14135	-0.359314	-0.334309
-3.65935	-0.41164	-0.701015	-0.385021
-3.65905	-0.37433	-0.498817	0.0247459
-3.65874	-0.16806	-0.270237	0.100906
-3.65844	-0.21846	-0.187546	0.110756
-3.65813	-0.28394	-0.447475	0.110161
-3.65783	-0.30252	-0.614746	-0.0142899
-3.65752	-0.23644	-0.646538	0.141537
-3.65721	-0.16314	-0.755184	-0.0711975
-3.65691	-0.34207	-0.510708	-0.184349
-3.6566	-0.33913	-0.304878	-0.195415
-3.6563	-0.15866	-0.477707	-0.479427
-3.65599	-0.3223	-0.41711	-0.381153
-3.65569	-0.58487	-0.228279	-0.546734
-3.65538	-0.38315	-0.266781	-0.742836
-3.65508	-0.2024	-0.357132	-0.425304
-3.65477	-0.17681	-0.657055	0.0613823
-3.65446	-0.33242	-0.990879	0.210274
-3.65416	-0.34136	-0.753487	0.0430489
-3.65385	-0.24606	-0.629509	-0.308079
-3.65355	-0.40353	-0.454914	-0.442894
-3.65324	-0.19429	-0.365955	-0.363792
-3.65294	-0.0024	-0.322678	-0.0338058
-3.65263	0.06943	-0.680164	0.121552
-3.65233	-0.07595	-0.724869	-0.102306
-3.65202	-0.25349	-0.566105	-0.323662
-3.65171	-0.33395	-0.908611	-0.414333
-3.65141	-0.51262	-1.04995	-0.243713
-3.6511	-0.38791	-1.01519	-0.0397873
-3.6508	-0.38827	-0.998581	-0.0119514
-3.65049	-0.278	-0.810612	-0.175686
-3.65019	-0.01254	-0.757317	0.163914
-3.64988	-0.02193	-0.993568	0.330006
-3.64958	0.11184	-1.18743	0.108288
-3.64927	0.22969	-1.17472	0.0294724
-3.64896	0.13756	-0.951195	-0.169155
-3.64866	0.0482	-0.769634	-0.29142
-3.64835	0.01246	-0.794636	-0.436939
-3.64805	-0.10504	-0.762817	-0.339611
-3.64774	-0.46632	-0.594803	-0.201176
-3.64744	-0.43921	-0.292667	-0.0523491
-3.64713	-0.11706	-0.48885	-0.125416
-3.64683	-0.18481	-0.828655	-0.0861206
-3.64652	-0.3718	-0.730614	-0.161263
-3.64621	-0.45267	-0.564785	-0.203503
-3.64591	-0.34599	-0.668865	-0.369877
-3.6456	0.00751	-0.835083	-0.430107
-3.6453	0.11387	-0.764435	-0.407372
-3.64499	-0.17096	-0.768394	-0.158878
-3.64469	-0.26096	-0.799843	0.0653191
-3.64438	-0.25187	-0.702408	-0.182434
-3.64408	-0.34816	-0.762226	-0.137379
-3.64377	-0.40592	-0.596336	-0.158451
-3.64346	-0.20717	-0.647823	-0.214046
-3.64316	0.19544	-0.673534	-0.175312
-3.64285	0.04532	-0.512436	-0.190472
-3.64255	-0.10373	-0.868198	-0.130733
-3.64224	-0.09983	-1.19099	0.00964355
-3.64194	-0.2975	-1.16775	0.0156021
-3.64163	-0.17325	-0.925415	0.273083
-3.64133	-0.04812	-0.907257	0.358555
-3.64102	-0.13557	-1.27791	0.0313721
-3.64072	-0.12231	-1.05077	-0.352451
-3.64041	-0.1905	-1.16592	-0.249954
-3.6401	-0.21422	-1.58038	-0.17783
-3.6398	-0.37999	-1.47944	-0.117664
-3.63949	-0.21929	-1.20181	0.0579605
-3.63919	-0.09792	-0.799877	-0.153698
-3.63888	-0.20891	-0.525898	-0.340458
-3.63858	-0.39326	-0.584141	-0.471958
-3.63827	-0.25842	-0.524403	-0.213055
-3.63797	-0.39774	-0.600574	-0.114407
-3.63766	-0.3175	-0.903141	-0.17091
-3.63735	-0.32571	-1.25552	-0.138577
-3.63705	-0.29959	-1.37648	0.0270271
-3.63674	-0.23129	-1.27219	0.265194
-3.63644	-0.12944	-1.11649	0.1469
-3.63613	0.27166	-1.14175	0.0702705
-3.63583	0.12892	-1.01187	0.223118
-3.63552	0.15147	-0.831097	0.00940704
-3.63522	-0.08318	-0.891216	-0.132236
-3.63491	-0.12103	-0.966122	-0.0742264
-3.6346	-0.01598	-0.869019	-0.205826
-3.6343	-0.11222	-0.811249	-0.486969
-3.63399	-0.14635	-0.942085	-0.279701
-3.63369	-0.15138	-1.01874	-0.186371
-3.63338	-0.31593	-1.0262	-0.338314
-3.63308	-0.63634	-0.831673	-0.581909
-3.63277	-0.48457	-0.653996	-0.769669
-3.63247	-0.19789	-0.888985	-0.667892
-3.63216	0.0927	-1.00638	-0.596764
-3.63185	0.14794	-1.14038	-0.473011
-3.63155	-0.14267	-1.04127	-0.529743
-3.63124	-0.03162	-0.747227	-0.314377
-3.63094	0.24785	-0.942307	-0.308281
-3.63063	-0.00513	-1.22791	-0.27615
-3.63033	-0.19162	-1.40665	-0.169811
-3.63002	-0.21466	-1.30222	-0.139912
-3.62972	-0.13124	-1.37049	-0.0568581
-3.62941	-0.1557	-1.3549	0.0129356
-3.6291	0.02404	-1.10916	0.00402451
-3.6288	0.29382	-1.04772	-0.0446472
-3.62849	0.31039	-1.1172	-0.159424
-3.62819	0.16866	-1.24572	-0.117184
-3.62788	0.03358	-1.12215	-0.0874367
-3.62758	0.06456	-1.25449	-0.0952225
-3.62727	0.01687	-1.48516	-0.0653229
-3.62697	-0.03883	-1.60453	-0.235302
-3.62666	-0.30551	-1.41166	-0.502869
-3.62635	-0.19589	-1.2562	-0.553108
-3.62605	0.10848	-1.13031	-0.347321
-3.62574	0.11688	-1.14776	-0.623615
-3.62544	-0.0492	-0.916416	-0.807842
-3.62513	-0.15346	-0.737522	-0.762329
-3.62483	-0.15996	-0.78833	-0.433247
-3.62452	0.02699	-1.07597	-0.235687
-3.62422	-0.31872	-1.11756	-0.194431
-3.62391	-0.27951	-0.759109	0.103912
-3.6236	-0.13342	-0.986145	0.193336
-3.6233	-0.20615	-0.911957	0.0256081
-3.62299	-0.1821	-0.758968	0.0848961
-3.62269	-0.10264	-0.886425	-0.0341759
-3.62238	-0.24497	-0.755543	-0.207443
-3.62208	-0.30608	-0.85569	-0.085144
-3.62177	-0.46872	-0.726162	-0.135269
-3.62147	-0.07685	-0.734188	-0.260353
-3.62116	-0.08688	-1.00901	-0.47625
-3.62085	-0.24376	-1.13474	-0.688057
-3.62055	-0.06598	-1.17165	-0.677399
-3.62024	-0.03756	-1.01818	-0.433895
-3.61994	-0.11902	-1.13593	-0.540211
-3.61963	-0.07956	-1.19763	-0.382347
-3.61933	-0.06934	-1.24949	-0.151489
-3.61902	0.07246	-1.23671	0.00743866
-3.61872	0.21932	-1.01417	0.153172
-3.61841	0.26841	-1.13953	0.0778923
-3.6181	0.26395	-1.14289	-0.143215
-3.6178	0.12231	-1.09521	0.131405
-3.61749	-0.02161	-1.13962	0.262672
-3.61719	-0.03441	-0.902287	0.0982246
-3.61688	-0.16999	-0.66787	0.269962
-3.61658	-0.53671	-0.79343	0.222618
-3.61627	-0.5057	-1.09379	0.0136909
-3.61597	-0.20629	-1.12236	0.108536
-3.61566	0.01088	-0.838428	-0.117027
-3.61535	0.07773	-1.28791	-0.170643
-3.61505	-0.20213	-1.45033	-0.129932
-3.61474	-0.30634	-1.35746	-0.130436
-3.61444	-0.06903	-1.0626	-0.229881
-3.61413	-0.04594	-0.837029	-0.148445
-3.61383	-0.17402	-0.616188	-0.0320396
-3.61352	0.20506	-1.16216	-0.101631
-3.61322	0.31371	-1.48876	-0.22015
-3.61291	-0.0618	-1.37603	-0.405384
-3.6126	-0.26133	-1.36729	-0.5793
-3.6123	-0.11824	-1.00323	-0.516876
-3.61199	-0.02694	-1.12598	-0.248352
-3.61169	-0.0728	-0.977913	0.114178
-3.61138	0.09045	-0.878994	-0.151337
-3.61108	0.26031	-0.921982	-0.281384
-3.61077	0.2154	-0.87986	-0.388615
-3.61047	0.00433	-1.0976	-0.460991
-3.61016	-0.23463	-1.32954	-0.166508
-3.60985	-0.18873	-1.40878	-0.328423
-3.60955	0.09856	-1.59629	-0.253986
-3.60924	-0.01309	-1.54069	-0.25679
-3.60894	0.0715	-1.21682	-0.168392
-3.60863	0.29429	-1.30502	-0.212006
-3.60833	0.54331	-1.428	-0.547924
-3.60802	0.65471	-1.20678	-0.429596
-3.60772	0.47255	-1.20489	-0.569878
-3.60741	0.04918	-1.24292	-0.582775
-3.6071	-0.01809	-1.27114	-0.703762
-3.6068	-0.23388	-1.43542	-0.29578
-3.60649	-0.32928	-1.65663	-0.246853
-3.60619	-0.18459	-1.74332	-0.225231
-3.60588	-0.07351	-1.69348	0.0756302
-3.60558	0.03629	-1.48142	-0.0155754
-3.60527	0.24161	-1.46242	-0.206242
-3.60497	0.6036	-1.36073	-0.051506
-3.60466	0.28375	-1.31677	-0.150379
-3.60435	0.17188	-1.68279	-0.271145
-3.60405	0.2242	-1.87201	-0.49966
-3.60374	0.12416	-2.01142	-0.367638
-3.60344	0.06414	-1.78625	-0.250729
-3.60313	0.14659	-1.76893	-0.224113
-3.60283	-0.05223	-1.67228	-0.229713
-3.60252	-0.02693	-1.73423	-0.456554
-3.60222	0.02647	-1.60387	-0.498257
-3.60191	-0.09861	-1.56943	-0.518391
-3.6016	0.06528	-1.62765	-0.338097
-3.6013	0.07893	-1.66687	-0.200394
-3.60099	-0.09588	-1.6367	-0.222404
-3.60069	-0.29729	-1.59373	-0.345978
-3.60038	0.05014	-1.35555	0.00134659
-3.60008	0.2504	-1.01707	-0.0556564
-3.59977	0.39986	-1.08422	-0.536079
-3.59947	-0.00558	-1.28222	-0.579018
-3.59916	-0.21658	-0.991711	-0.688568
-3.59885	-0.20132	-0.700436	-0.534466
-3.59855	-0.1451	-0.717682	-0.0467834
-3.59824	-0.06496	-0.837547	0.037014
-3.59794	-0.22548	-0.997993	0.172417
-3.59763	-0.31012	-1.35712	0.197506
-3.59733	-0.02335	-1.38793	-0.0684013
-3.59702	0.08265	-1.54865	-0.302841
-3.59672	-0.25208	-1.63638	-0.0394249
-3.59641	-0.34048	-1.48862	-0.0146904
-3.5961	-0.1637	-1.22028	-0.0415802
-3.5958	-0.14843	-1.23669	-0.186249
-3.59549	0.26474	-0.973473	-0.0124016
-3.59519	0.68971	-0.915009	-0.0136452
-3.59488	0.37585	-0.874058	0.0122337
-3.59458	0.22127	-0.697571	-0.332184
-3.59427	0.02495	-0.916504	-0.324581
-3.59397	0.05418	-1.17154	-0.0897789
-3.59366	0.04923	-1.28923	-0.166096
-3.59335	0.01514	-1.5741	0.0316544
-3.59305	0.2678	-1.8664	-0.0973701
-3.59274	0.32007	-1.60031	-0.375641
-3.59244	0.16936	-1.15474	-0.334076
-3.59213	0.13245	-0.915203	-0.188553
-3.59183	-0.02877	-0.963665	0.042038
-3.59152	-0.11509	-1.18186	0.0451202
-3.59122	0.17483	-1.4231	0.229965
-3.59091	0.27692	-1.57703	0.256214
-3.5906	0.10971	-1.18979	0.0507622
-3.5903	-0.3186	-1.16305	0.180214
-3.58999	-0.20246	-1.47161	0.350468
-3.58969	0.01503	-1.31484	0.205433
-3.58938	-0.20353	-1.32645	-0.244656
-3.58908	-0.25101	-1.44414	-0.752132
-3.58877	0.000118256	-1.3633	-0.999527
-3.58847	0.15363	-1.59343	-0.670406
-3.58816	0.19069	-1.77644	-0.703106
-3.58785	0.20396	-1.85074	-0.632999
-3.58755	0.22278	-1.82871	-0.552486
-3.58724	0.41433	-1.79805	-0.415852
-3.58694	0.32505	-1.9705	-0.374008
-3.58663	0.05107	-2.03581	-0.229874
-3.58633	0.03575	-2.05874	-0.059845
-3.58602	0.04074	-1.78133	-0.345119
-3.58572	0.00783	-1.71514	-0.400711
-3.58541	-0.04771	-1.92342	-0.247314
-3.5851	-0.0685	-1.67356	-0.224712
-3.5848	-0.01152	-1.29381	-0.151276
-3.58449	-0.23311	-1.35273	-0.240303
-3.58419	-0.39651	-1.61227	-0.33128
-3.58388	-0.39027	-1.67396	-0.302116
-3.58358	0.0189	-1.72201	-0.274326
-3.58327	0.06429	-1.84734	-0.448727
-3.58297	0.17967	-2.25432	-0.387291
-3.58266	0.26377	-1.945	-0.574535
-3.58235	0.03758	-1.66002	-0.302429
-3.58205	0.01881	-1.47124	-0.207897
-3.58174	-0.32703	-1.45734	-0.32156
-3.58144	-0.49068	-1.6277	-0.528919
-3.58113	-0.28339	-1.87913	-0.341904
-3.58083	-0.33697	-2.01858	-0.211567
-3.58052	-0.4025	-1.53967	-0.522564
-3.58022	-0.41929	-1.38531	-0.746014
-3.57991	-0.18536	-1.50666	-1.0532
-3.5796	-0.032	-1.49978	-0.936615
-3.5793	0.15152	-1.61834	-0.585514
-3.57899	-0.01217	-1.91731	-0.202641
-3.57869	-0.08298	-1.68356	-0.187263
-3.57838	-0.09443	-1.41654	-0.322601
-3.57808	-0.267	-1.48534	-0.280094
-3.57777	-0.17006	-1.44563	-0.0962372
-3.57747	0.17913	-1.50061	-0.239285
-3.57716	0.2441	-1.70662	-0.0777435
-3.57685	0.29416	-1.99208	-0.202499
-3.57655	0.54901	-1.68798	-0.221649
-3.57624	0.3343	-1.42363	-0.340317
-3.57594	-0.04316	-1.53607	-0.29528
-3.57563	-0.05235	-1.70721	-0.0475922
-3.57533	0.21323	-1.67121	-0.147545
-3.57502	0.34282	-1.41996	0.0765266
-3.57472	0.25929	-1.40667	0.0875435
-3.57441	0.25135	-2.00172	0.12764
-3.5741	0.14654	-2.16053	-0.351997
-3.5738	-0.02804	-1.70356	-0.232967
-3.57349	-0.07276	-1.97552	-0.420528
-3.57319	-0.11518	-2.02831	-0.415699
-3.57288	-0.11786	-1.75853	-0.317429
-3.57258	-0.08907	-1.85196	-0.342579
-3.57227	-0.01253	-1.9521	-0.480057
-3.57197	0.25847	-1.79684	-0.561737
-3.57166	0.35404	-1.73414	-0.233379
-3.57135	0.37069	-1.42781	-0.489815
-3.57105	0.10557	-1.37352	-0.63052
-3.57074	0.11785	-1.26007	-0.496655
-3.57044	0.20367	-1.37877	-0.419353
-3.57013	0.21848	-1.55939	-0.323505
-3.56983	-0.06378	-1.43204	0.0592499
-3.56952	-0.22548	-1.57682	0.12904
-3.56922	-0.17833	-1.34855	0.263439
-3.56891	0.06557	-1.35586	-0.212246
-3.5686	0.12092	-1.36805	-0.71661
-3.5683	0.28664	-1.22252	-0.481396
-3.56799	0.08748	-1.23757	-0.479458
-3.56769	0.1838	-1.36614	-0.68615
-3.56738	0.16606	-1.14154	-0.651421
-3.56708	-0.00605	-1.32467	-0.437183
-3.56677	-0.07692	-1.89778	-0.718609
-3.56647	-0.19738	-1.61726	-0.501259
-3.56616	-0.02215	-1.53627	-0.40712
-3.56585	-0.02752	-1.68024	0.00883865
-3.56555	-0.18084	-1.74602	-0.0334702
-3.56524	-0.19402	-1.61413	-0.344799
-3.56494	0.02249	-1.97109	-0.45013
-3.56463	0.11649	-2.12835	-0.38554
-3.56433	0.26848	-1.91832	-0.43972
-3.56402	0.18849	-1.94277	-0.404289
-3.56372	-0.15298	-1.98248	-0.089756
-3.56341	0.1799	-1.89919	0.105621
-3.5631	0.70948	-1.82116	0.0584564
-3.5628	0.66854	-1.76597	-0.0320206
-3.56249	0.41082	-1.72424	-0.0570869
-3.56219	0.21468	-1.33555	-0.232323
-3.56188	-0.12569	-1.12015	-0.232803
-3.56158	-0.21379	-1.02372	-0.223309
-3.56127	0.00602	-1.19636	-0.413132
-3.56097	-0.14209	-1.37579	-0.403938
-3.56066	-0.07844	-1.44773	-0.365067
-3.56035	0.00142	-1.61913	-0.513447
-3.56005	0.26922	-1.62653	-0.422783
-3.55974	0.28552	-1.4674	-0.364635
-3.55944	0.23768	-1.31728	-0.242004
-3.55913	0.3768	-1.41247	-0.0525322
-3.55883	0.1728	-1.6083	-0.21743
-3.55852	-0.01809	-1.81267	-0.433765
-3.55822	0.17051	-1.78882	-0.513786
-3.55791	0.15804	-1.82867	-0.349617
-3.5576	0.20253	-1.935	-0.407059
-3.5573	0.24046	-2.12672	-0.24638
-3.55699	0.11472	-1.74968	-0.242031
-3.55669	0.27351	-1.7701	-0.269753
-3.55638	0.36666	-1.90506	-0.429153
-3.55608	0.51981	-1.76622	-0.493282
-3.55577	0.64141	-1.6268	-0.462803
-3.55547	0.32272	-1.43781	-0.494576
-3.55516	0.16645	-1.36248	-0.576321
-3.55485	0.2476	-1.19019	-0.672707
-3.55455	0.08109	-1.2416	-0.565086
-3.55424	0.24134	-1.4786	-0.506123
-3.55394	0.25465	-1.58351	-0.458664
-3.55363	0.06049	-1.64851	-0.471786
-3.55333	-0.06604	-1.92735	-0.585564
-3.55302	-0.13236	-1.94324	-0.112446
-3.55272	-0.24894	-1.71648	0.370312
-3.55241	-0.2373	-1.7587	0.461437
-3.5521	-0.24867	-1.87893	0.00715256
-3.5518	-0.26983	-1.79546	-0.273392
-3.55149	-0.04068	-1.91676	-0.523926
-3.55119	0.1287	-2.22046	-0.609158
-3.55088	-0.09573	-2.14475	-0.659527
-3.55058	-0.06451	-1.9642	-0.56636
-3.55027	-0.14358	-1.87713	-0.596062
-3.54997	-0.10517	-1.89925	-0.757168
-3.54966	0.12661	-2.02359	-0.771091
-3.54935	0.32293	-2.25731	-0.640095
-3.54905	0.17088	-2.4621	-0.422092
-3.54874	-0.14817	-2.63544	-0.330963
-3.54844	-0.00801	-2.26749	-0.326317
-3.54813	0.31597	-1.93233	-0.339169
-3.54783	0.35588	-2.04538	-0.104023
-3.54752	0.31355	-2.12502	0.0367279
-3.54722	0.07965	-2.12285	0.250759
-3.54691	-0.28539	-1.81464	0.196503
-3.5466	-0.30346	-1.79508	-0.373283
-3.5463	0.05113	-1.97623	-0.602665
-3.54599	0.00621	-2.12083	-0.471455
-3.54569	0.06097	-2.15221	-0.240345
-3.54538	0.38141	-2.08714	-0.248901
-3.54508	0.30263	-1.89039	-0.399876
-3.54477	0.19968	-1.93695	-0.263325
-3.54447	0.40549	-2.0033	-0.250561
-3.54416	0.4812	-1.94197	-0.361626
-3.54385	0.73239	-2.37079	-0.299664
-3.54355	0.64818	-2.38063	-0.474167
-3.54324	0.52971	-2.12706	-0.506382
-3.54294	0.51802	-1.75244	-0.608906
-3.54263	0.41794	-1.62704	-0.541878
-3.54233	0.19158	-1.71025	-0.475811
-3.54202	0.07421	-1.67239	-0.382889
-3.54172	0.00511	-1.86277	-0.324406
-3.54141	-0.02361	-2.0038	-0.317547
-3.5411	-0.07492	-1.97551	-0.0901947
-3.5408	-0.25206	-1.96434	-0.330147
-3.54049	-0.24161	-1.79546	-0.343067
-3.54019	-0.08963	-1.72376	-0.264084
-3.53988	0.0096	-1.96183	-0.22831
-3.53958	0.14574	-1.9493	-0.204803
-3.53927	0.31416	-1.83712	-0.100033
-3.53897	0.35477	-1.66248	-0.16156
-3.53866	0.04007	-1.74606	-0.456627
-3.53835	0.04121	-1.75198	-0.291748
-3.53805	0.34794	-1.71208	-0.31789
-3.53774	0.11671	-1.77225	-0.46035
-3.53744	-0.03643	-2.04862	-0.73996
-3.53713	0.19859	-1.84416	-0.608418
-3.53683	0.33482	-1.78955	-0.542038
-3.53652	0.16957	-1.83694	-0.472855
-3.53622	0.22493	-1.95262	-0.483768
-3.53591	-0.02277	-1.88485	-0.332443
-3.53561	-0.09652	-2.15193	-0.382381
-3.5353	0.0609	-1.95232	-0.348049
-3.53499	0.04412	-1.60589	-0.423767
-3.53469	0.02283	-1.85381	-0.381447
-3.53438	-0.08023	-1.98223	-0.171009
-3.53408	0.11757	-1.81895	-0.284718
-3.53377	0.15419	-1.82003	-0.181633
-3.53347	0.12032	-1.71633	-0.305008
-3.53316	0.37215	-1.47871	-0.516514
-3.53286	0.37052	-1.47809	-0.488194
-3.53255	0.32597	-1.55538	-0.393635
-3.53224	0.08978	-1.67244	-0.695099
-3.53194	0.27631	-1.71447	-0.977352
-3.53163	0.27586	-2.24817	-0.76141
-3.53133	0.1084	-2.17289	-0.603745
-3.53102	0.22765	-1.94261	-0.712696
-3.53072	0.56488	-2.01836	-0.515118
-3.53041	0.57794	-1.98413	-0.171135
-3.53011	0.7099	-1.69752	0.156548
-3.5298	0.73967	-1.85687	0.15461
-3.52949	0.75094	-2.00748	-0.356236
-3.52919	0.61353	-2.13074	-0.491489
-3.52888	0.63489	-2.16796	-0.256611
-3.52858	0.35577	-2.26974	-0.128201
-3.52827	0.15237	-2.09002	0.0306053
-3.52797	-0.14194	-1.74405	-0.135254
-3.52766	-0.12509	-2.08456	-0.218391
-3.52736	0.1914	-2.1233	-0.611385
-3.52705	0.29919	-2.16057	-0.724983
-3.52674	0.32714	-2.16492	-0.704464
-3.52644	0.36148	-1.96967	-0.404106
-3.52613	0.20296	-1.35204	-0.248783
-3.52583	0.01469	-1.5723	-0.223869
-3.52552	0.27098	-1.94298	-0.293438
-3.52522	0.34729	-2.03163	-0.385635
-3.52491	0.4515	-1.97268	-0.429333
-3.52461	0.49571	-1.98488	-0.536385
-3.5243	0.50545	-1.84929	-0.559402
-3.52399	0.57231	-1.75994	-0.445938
-3.52369	0.35104	-1.65149	-0.39666
-3.52338	0.11248	-2.03138	-0.537315
-3.52308	0.11523	-2.40752	-0.600384
-3.52277	-0.04126	-2.12934	-0.55476
-3.52247	0.24165	-2.13839	-0.361019
-3.52216	0.19961	-2.24761	-0.246525
-3.52186	-0.11839	-1.87257	-0.344131
-3.52155	-0.18049	-1.82522	-0.517097
-3.52124	0.07488	-2.22534	-0.884777
-3.52094	0.26802	-2.06653	-1.17009
-3.52063	0.5443	-2.14534	-1.09092
-3.52033	0.47114	-2.32453	-0.63863
-3.52002	0.64953	-2.24321	-0.166592
-3.51972	0.67704	-1.87458	-0.181019
-3.51941	0.53545	-1.82157	-0.217621
-3.51911	0.32651	-2.115	-0.301426
-3.5188	0.11122	-2.21851	-0.517864
-3.51849	0.0149	-1.69567	-0.777103
-3.51819	-0.11792	-1.5147	-0.584038
-3.51788	0.04967	-1.64619	-0.198784
-3.51758	0.29545	-1.67161	-0.290874
-3.51727	0.52211	-1.82135	-0.305332
-3.51697	0.37595	-1.75992	-0.391125
-3.51666	-0.13128	-1.70338	-0.523914
-3.51636	-0.25621	-1.76021	-0.47707
-3.51605	0.01677	-2.06607	-0.198273
-3.51574	0.16414	-2.23065	-0.278236
-3.51544	0.10804	-2.11364	-0.479916
-3.51513	-0.02394	-1.98058	-0.203739
-3.51483	0.02651	-2.20256	-0.170597
-3.51452	0.10248	-2.30023	-0.5858
-3.51422	0.18442	-2.45145	-0.643837
-3.51391	-0.04372	-2.44836	-0.462784
-3.51361	0.00619	-2.19855	-0.382889
-3.5133	0.35952	-2.30616	-0.342968
-3.51299	0.36721	-2.14469	-0.309669
-3.51269	0.09375	-2.02662	-0.314449
-3.51238	0.0994	-2.21729	-0.415733
-3.51208	0.11032	-2.04513	-0.336304
-3.51177	-0.09776	-2.20433	-0.385284
-3.51147	0.05947	-2.29418	-0.62719
-3.51116	0.45729	-2.17192	-0.583664
-3.51086	0.76082	-2.06687	-0.506828
-3.51055	0.6781	-1.94641	-0.610126
-3.51024	0.27478	-1.74763	-0.847862
-3.50994	-0.21289	-1.6862	-0.361725
-3.50963	-0.35873	-1.77533	-0.304447
-3.50933	0.09266	-1.86518	-0.547173
-3.50902	-0.18352	-1.87109	-0.55196
-3.50872	0.00417	-1.79593	-0.307102
-3.50841	0.10553	-1.72628	0.109146
-3.50811	-0.02544	-2.07872	0.0238533
-3.5078	-0.17323	-1.94855	-0.273129
-3.50749	0.05586	-1.90732	-0.206646
-3.50719	-0.05552	-2.25504	-0.051899
-3.50688	0.000572205	-2.25829	-0.160187
-3.50658	-0.03371	-1.92511	-0.253441
-3.50627	0.02734	-2.04417	-0.496368
-3.50597	0.20644	-2.30276	-0.580257
-3.50566	0.14504	-2.18967	-0.343086
-3.50536	-0.05041	-2.08792	-0.12529
-3.50505	-0.02332	-1.73785	-0.192055
-3.50474	0.22874	-1.56623	-0.430851
-3.50444	0.51078	-1.55521	-0.371677
-3.50413	0.58373	-1.7296	-0.614105
-3.50383	0.44327	-1.85159	-0.70052
-3.50352	0.35513	-2.10289	-0.396286
-3.50322	0.4103	-2.2889	-0.35495
-3.50291	0.50741	-2.03348	-0.38908
-3.50261	0.2347	-1.8077	-0.322384
-3.5023	0.00328	-1.54339	-0.256546
-3.50199	-0.1756	-1.59816	0.0049324
-3.50169	-0.14081	-1.5984	0.0704956
-3.50138	-0.1016	-1.73724	-0.148003
-3.50108	0.4823	-1.76139	-0.557358
-3.50077	0.53288	-1.61081	-0.585178
-3.50047	0.19678	-1.49194	-0.364468
-3.50016	-0.14135	-1.63128	-0.307377
-3.49986	0.08131	-1.82143	-0.326271
-3.49955	-0.08631	-1.78924	-0.752872
-3.49924	0.08652	-1.83652	-0.532402
-3.49894	0.28728	-2.06751	-0.313213
-3.49863	0.11909	-2.02292	-0.351421
-3.49833	0.10502	-1.87713	-0.315517
-3.49802	0.27203	-2.08005	-0.178146
-3.49772	0.64911	-2.26991	-0.246639
-3.49741	0.20012	-2.02071	-0.597095
-3.49711	0.10185	-1.95861	-0.789898
-3.4968	0.49544	-2.00437	-0.542336
-3.49649	0.34313	-2.11771	-0.528595
-3.49619	0.20227	-2.37449	-0.624996
-3.49588	0.28086	-2.14517	-0.498001
-3.49558	0.2633	-2.13239	-0.48951
-3.49527	0.18825	-2.01588	-0.459473
-3.49497	0.28018	-2.08882	-0.355133
-3.49466	0.30704	-2.18562	-0.454845
-3.49436	0.3122	-2.45767	-0.507797
-3.49405	0.54234	-2.63647	-0.420216
-3.49374	0.66249	-2.48552	-0.478947
-3.49344	0.29009	-2.51707	-0.59893
-3.49313	0.19033	-2.16438	-0.430767
-3.49283	0.12678	-1.77812	-0.207054
-3.49252	0.36547	-1.95982	-0.27388
-3.49222	0.25436	-1.96473	-0.236713
-3.49191	-0.19639	-2.0499	-0.307961
-3.49161	-0.20401	-1.80818	-0.356144
-3.4913	0.16531	-2.05776	-0.262196
-3.49099	0.23995	-2.3737	-0.299747
-3.49069	0.15588	-2.09238	-0.128841
-3.49038	0.0133	-2.09571	-0.157207
-3.49008	-0.04271	-2.40374	-0.0432053
-3.48977	0.27371	-2.37102	0.148022
-3.48947	0.41349	-2.26874	0.00205231
-3.48916	0.68641	-2.06364	-0.129528
-3.48886	0.63145	-2.08701	-0.306664
-3.48855	0.73126	-2.23038	-0.511681
-3.48824	0.36292	-1.87668	-0.458385
-3.48794	0.15494	-2.03234	0.185165
-3.48763	0.19755	-2.01541	0.439606
-3.48733	0.25057	-1.81277	0.29623
-3.48702	0.36609	-1.95145	0.020874
-3.48672	0.60828	-2.27539	-0.457115
-3.48641	0.50075	-2.28358	-0.701172
-3.48611	0.11293	-2.10724	-0.600651
-3.4858	-0.10119	-1.98105	-0.686489
-3.48549	-0.11604	-1.99016	-0.554237
-3.48519	0.0782	-2.05668	-0.425579
-3.48488	0.06799	-2.22187	-0.39764
-3.48458	0.07177	-2.07826	-0.380112
-3.48427	0.2436	-2.02916	-0.297615
-3.48397	0.37263	-1.91654	-0.237946
-3.48366	0.34219	-2.11351	-0.128651
-3.48336	0.30359	-1.87502	-0.00504303
-3.48305	0.10269	-1.95852	0.0890388
-3.48274	-0.06223	-2.25644	0.218231
-3.48244	-0.03722	-2.18142	0.111958
-3.48213	-0.02753	-2.1433	0.179062
-3.48183	0.11218	-2.1619	-0.11319
-3.48152	0.40578	-2.20732	-0.296822
-3.48122	0.71581	-2.16217	-0.265759
-3.48091	0.40002	-2.22236	-0.0782242
-3.48061	0.17978	-2.00064	0.218552
-3.4803	0.11801	-1.63544	0.175159
-3.47999	0.31835	-1.61948	-0.250664
-3.47969	0.55737	-1.95794	-0.36787
-3.47938	0.76327	-2.0329	-0.369827
-3.47908	0.47651	-1.73272	-0.441151
-3.47877	0.39944	-1.22243	-0.250156
-3.47847	0.21707	-1.27953	-0.172859
-3.47816	0.41502	-1.65376	-0.191338
-3.47786	0.5525	-1.4136	-0.235497
-3.47755	0.10514	-1.50226	-0.209389
-3.47724	0.10819	-1.94663	-0.112793
-3.47694	0.53256	-1.97146	-0.0128021
-3.47663	0.44785	-1.86945	-0.117321
-3.47633	0.39205	-1.87544	-0.181435
-3.47602	0.46897	-1.63687	-0.306717
-3.47572	0.40717	-1.54305	-0.568897
-3.47541	0.21789	-1.60273	-0.37019
-3.47511	0.25798	-1.72331	-0.195869
-3.4748	0.03219	-1.79794	-0.430939
-3.47449	0.12067	-1.73573	-0.0727234
-3.47419	0.10329	-1.84372	-0.245682
-3.47388	0.23426	-2.1511	-0.19537
-3.47358	0.44805	-1.93605	0.0409508
-3.47327	0.38466	-2.10992	-0.210079
-3.47297	0.13605	-2.24088	-0.33506
-3.47266	0.26274	-2.15887	-0.302792
-3.47236	0.44553	-1.79318	-0.300678
-3.47205	0.35478	-1.88718	-0.293613
-3.47174	0.11615	-2.01328	-0.493195
-3.47144	0.09375	-2.05658	-0.559906
-3.47113	0.10056	-1.65952	-0.233631
-3.47083	0.39799	-1.75512	-0.292759
-3.47052	0.47601	-2.10262	-0.609283
-3.47022	0.36061	-2.2438	-0.377346
-3.46991	0.14878	-2.14182	-0.166473
-3.46961	0.06597	-1.80181	0.0794067
-3.4693	0.19596	-1.98728	0.0437202
-3.46899	0.38281	-2.37819	-0.127323
-3.46869	0.53945	-2.17894	-0.492542
-3.46838	0.56374	-1.73016	-0.597717
-3.46808	0.46238	-1.37956	-0.483021
-3.46777	0.56261	-1.5765	-0.424061
-3.46747	0.25448	-1.81895	-0.322571
-3.46716	0.13177	-1.71724	-0.338264
-3.46686	0.36584	-1.61519	-0.181431
-3.46655	0.43691	-1.79036	-0.0668411
-3.46624	0.47466	-2.29155	-0.084362
-3.46594	0.16328	-2.43501	-0.188896
-3.46563	0.01061	-2.23766	-0.22559
-3.46533	0.01338	-2.13569	-0.142746
-3.46502	0.18185	-1.9955	-0.501007
-3.46472	0.11646	-1.87238	-0.506573
-3.46441	0.07139	-1.73566	-0.598331
-3.46411	0.29068	-1.87502	-0.627621
-3.4638	0.17247	-2.00093	-0.540867
-3.46349	0.09612	-2.3646	-0.428143
-3.46319	0.05358	-2.61578	-0.39246
-3.46288	-0.12029	-2.64163	-0.216179
-3.46258	-0.17229	-2.79812	-0.176075
-3.46227	-0.24441	-2.80597	-0.00629807
-3.46197	-0.35679	-2.49371	0.0548859
-3.46166	-0.01924	-2.08191	-0.166195
-3.46136	0.13413	-2.04205	-0.166367
-3.46105	0.19212	-2.26433	0.00733566
-3.46074	0.2368	-2.22058	-0.00709152
-3.46044	0.51191	-2.07205	-0.191116
-3.46013	0.47836	-2.0232	-0.17625
-3.45983	0.12992	-1.93242	-0.301632
-3.45952	0.04785	-1.84483	-0.321404
-3.45922	-0.10644	-2.05248	-0.330826
-3.45891	0.05498	-2.16126	-0.110634
-3.45861	0.25599	-1.98272	-0.515942
-3.4583	0.29622	-1.72648	-0.938759
-3.45799	0.22588	-1.58839	-0.932732
-3.45769	0.27027	-1.65685	-0.750786
-3.45738	0.19398	-2.04774	-0.553501
-3.45708	0.18272	-2.0128	-0.411118
-3.45677	0.14234	-1.82075	-0.184269
-3.45647	0.24594	-2.10702	-0.0254135
-3.45616	0.28363	-1.91788	0.143509
-3.45586	0.17107	-1.72896	-0.204533
-3.45555	0.00133	-1.95335	-0.18174
-3.45524	-0.11445	-2.3183	0.114975
-3.45494	-0.16276	-2.18003	0.180126
-3.45463	-0.18566	-2.00862	-0.141827
-3.45433	-0.0638	-1.75802	-0.278648
-3.45402	-0.13884	-1.74072	-0.133762
-3.45372	0.06092	-1.76786	-0.099041
-3.45341	0.2136	-1.71452	-0.29192
-3.45311	0.13577	-1.6982	-0.282753
-3.4528	0.30254	-1.80497	-0.261333
-3.45249	0.50725	-1.6668	-0.305553
-3.45219	0.46581	-1.49687	-0.508392
-3.45188	0.34828	-1.76277	-0.731075
-3.45158	-0.10748	-2.07653	-0.367886
-3.45127	-0.000812531	-2.09114	-0.107159
-3.45097	0.02636	-2.31767	-0.170937
-3.45066	0.32364	-2.04439	-0.453472
-3.45036	0.49317	-1.95056	-0.623089
-3.45005	0.18222	-2.41853	-0.966702
-3.44974	0.01229	-2.79406	-0.877289
-3.44944	0.09123	-3.03533	-0.512829
-3.44913	-0.0713	-3.06525	-0.418991
-3.44883	0.05606	-2.8313	-0.380833
-3.44852	0.07853	-2.54615	-0.331402
-3.44822	-0.24429	-1.96925	-0.574814
-3.44791	-0.19845	-1.83916	-0.629715
-3.44761	-0.08715	-2.04517	-0.472847
-3.4473	0.39567	-1.97415	-0.577488
-3.44699	0.42484	-1.89072	-0.363403
-3.44669	0.42881	-2.03957	-0.353802
-3.44638	0.19661	-2.22058	-0.709248
-3.44608	0.3468	-2.17093	-0.810921
-3.44577	0.7685	-1.93567	-0.762035
-3.44547	0.41465	-1.8676	-0.674664
-3.44516	-4.57764e-05	-1.97815	-0.420639
-3.44486	-0.17001	-1.95676	-0.232315
-3.44455	0.0701	-2.12976	-0.289406
-3.44424	0.15928	-2.4337	-0.489689
-3.44394	-0.03344	-2.5981	-0.397774
-3.44363	0.10319	-2.30969	-0.370068
-3.44333	0.1323	-2.21956	-0.310265
-3.44302	0.38435	-2.13092	-0.498127
-3.44272	0.3135	-2.2991	-0.505154
-3.44241	0.23259	-2.46903	-0.417984
-3.44211	0.2537	-2.17041	-0.325222
-3.4418	0.33865	-2.16254	-0.323318
-3.44149	0.24276	-2.18882	-0.197174
-3.44119	0.49406	-2.20537	-0.197147
-3.44088	0.52863	-2.31582	-0.0448456
-3.44058	0.43971	-2.05246	0.151897
-3.44027	0.72736	-1.81968	-0.216656
-3.43997	0.80187	-2.13576	-0.335487
-3.43966	0.43502	-2.3293	-0.557629
-3.43936	0.4577	-2.12104	-0.627583
-3.43905	0.63588	-2.0044	-0.807285
-3.43874	0.47028	-1.85602	-0.899307
-3.43844	0.01172	-1.86212	-0.747009
-3.43813	0.35294	-1.99953	-0.746014
-3.43783	0.58558	-2.15814	-0.782177
-3.43752	0.76036	-2.21269	-0.753536
-3.43722	0.58118	-2.01813	-0.637676
-3.43691	0.45732	-1.89713	-0.493938
-3.43661	0.45887	-1.78967	-0.50148
-3.4363	0.00204	-1.83974	-0.573486
-3.43599	-0.20567	-1.9685	-0.594654
-3.43569	0.11036	-2.25203	-0.56036
-3.43538	0.19017	-2.22092	-0.698193
-3.43508	0.14275	-1.95218	-0.700787
-3.43477	0.341	-1.62522	-0.456806
-3.43447	0.27994	-1.72004	-0.227711
-3.43416	0.1172	-2.14312	-0.252552
-3.43386	-0.08274	-2.38614	-0.488525
-3.43355	-0.33992	-2.33205	-0.488567
-3.43324	-0.11835	-2.37941	-0.206978
-3.43294	0.02444	-2.34253	-0.66082
-3.43263	0.44068	-1.96588	-1.16285
-3.43233	0.71024	-1.8866	-0.708687
-3.43202	0.61469	-2.01239	-0.58049
-3.43172	0.27323	-2.00403	-0.40889
-3.43141	0.2022	-2.01824	-0.319973
-3.43111	0.19362	-2.22799	-0.554546
-3.4308	0.20781	-2.35846	-0.724285
-3.43049	0.27589	-2.42464	-1.03711
-3.43019	0.27528	-2.60487	-0.966751
-3.42988	0.21975	-2.71278	-0.967392
-3.42958	0.43082	-2.36352	-0.977859
-3.42927	0.47022	-2.36611	-0.84803
-3.42897	0.38671	-2.46444	-0.736092
-3.42866	0.31531	-2.48935	-0.878838
-3.42836	0.14035	-2.4917	-0.905067
-3.42805	0.02956	-2.60231	-0.900558
-3.42775	0.13479	-2.54839	-0.862431
-3.42744	0.38763	-2.36395	-0.800407
-3.42713	0.50599	-2.7287	-0.696541
-3.42683	0.57436	-2.87166	-0.882767
-3.42652	0.70778	-2.80382	-0.812923
-3.42622	0.35657	-2.67754	-0.568325
-3.42591	0.03282	-2.65244	-0.299503
-3.42561	-0.05648	-2.27027	-0.026104
-3.4253	-0.01191	-2.00705	-0.0977211
-3.425	-0.25327	-1.91128	-0.0390778
-3.42469	-0.37106	-1.98693	-0.159088
-3.42438	-0.25445	-2.04624	-0.176132
-3.42408	-0.14864	-1.96923	-0.269749
-3.42377	0.039	-2.10002	-0.215725
-3.42347	0.2627	-2.01514	-0.205486
-3.42316	0.06859	-1.986	-0.147785
-3.42286	-0.34936	-1.86678	-0.413776
-3.42255	-0.2977	-1.93575	-0.57634
-3.42225	0.14674	-1.65892	-0.693188
-3.42194	0.21794	-1.80132	-0.670738
-3.42163	-0.05292	-2.22915	-0.170738
-3.42133	0.09078	-2.32166	-0.246407
-3.42102	0.19653	-2.05372	-0.39854
-3.42072	0.13008	-2.03101	-0.390091
-3.42041	0.13275	-1.78902	-0.450497
-3.42011	0.35947	-1.8755	-1.0117
-3.4198	0.27618	-1.94977	-0.973751
-3.4195	0.28005	-2.32185	-0.934837
-3.41919	0.09208	-2.47135	-0.870834
-3.41888	0.22532	-2.34724	-0.763542
-3.41858	0.58481	-2.5708	-0.876564
-3.41827	0.60178	-2.37241	-0.827179
-3.41797	0.55857	-2.07618	-0.474106
-3.41766	0.79339	-1.81168	-0.228539
-3.41736	0.69959	-2.21567	-0.400803
-3.41705	0.21337	-2.43132	-0.21273
-3.41675	0.35797	-2.22934	0.00233459
-3.41644	0.28414	-2.08623	-0.25219
-3.41613	0.16088	-2.10826	-0.547092
-3.41583	0.31361	-2.02114	-0.50391
-3.41552	0.37591	-2.13234	-0.543461
-3.41522	0.22064	-2.19623	-0.628948
-3.41491	0.06136	-2.1912	-0.649712
-3.41461	0.03986	-2.07605	-0.664097
-3.4143	-0.17802	-2.30047	-0.533497
-3.414	-0.26569	-2.25424	-0.0925636
-3.41369	-0.05962	-2.04404	-0.0888634
-3.41338	-0.13244	-2.4234	0.0182152
-3.41308	-0.23373	-2.40108	-0.391068
-3.41277	-0.19055	-2.15004	-0.459118
-3.41247	-0.4049	-2.15199	-0.333359
-3.41216	-0.2548	-2.21226	-0.280346
-3.41186	-0.25021	-2.33772	-0.834885
-3.41155	-0.19684	-2.23965	-0.82053
-3.41125	0.20268	-2.20749	-0.37056
-3.41094	0.00798	-1.84397	-0.190639
-3.41063	-0.04312	-1.63679	-0.184799
-3.41033	-0.0859	-1.72227	-0.0921936
-3.41002	0.05186	-1.80693	-0.210922
-3.40972	0.14768	-1.62363	-0.388851
-3.40941	0.15884	-1.83524	-0.13868
-3.40911	0.20046	-2.22203	-0.252579
-3.4088	0.36255	-2.62868	-0.28162
-3.4085	0.28047	-2.20449	-0.416569
-3.40819	0.21198	-1.85388	-0.461895
-3.40788	0.07765	-1.97345	-0.411942
-3.40758	0.04927	-2.31842	-0.345547
-3.40727	0.23146	-2.6052	-0.364307
-3.40697	0.17954	-2.62729	-0.256134
-3.40666	0.18558	-2.34586	-0.222252
-3.40636	0.17369	-2.45113	-0.30891
-3.40605	-0.08048	-2.36688	-0.519005
-3.40575	0.1492	-2.17879	-0.487659
-3.40544	-0.09935	-2.17787	-0.646599
-3.40513	-0.17177	-2.07941	-0.634239
-3.40483	0.11133	-2.25168	-0.333256
-3.40452	0.20592	-2.20966	-0.205399
-3.40422	0.34143	-1.99433	0.00466156
-3.40391	0.34444	-1.816	-0.161434
-3.40361	0.12749	-2.25263	-0.190865
-3.4033	0.11447	-2.33529	0.0708046
-3.403	0.17496	-2.21625	0.113247
-3.40269	0.32479	-2.05337	-0.108154
-3.40238	0.35282	-1.94894	-0.222427
-3.40208	0.67637	-1.8897	-0.384071
-3.40177	0.50487	-1.71597	-0.578167
-3.40147	0.5416	-1.82669	-0.369228
-3.40116	0.51648	-1.78508	-0.270161
-3.40086	0.45323	-1.68466	-0.362656
-3.40055	0.3954	-1.30347	-0.241707
-3.40025	0.26603	-1.28034	-0.336422
-3.39994	0.31206	-1.50654	-0.322655
-3.39963	0.32843	-2.19594	-0.040184
-3.39933	0.33428	-2.47252	0.0124512
-3.39902	0.45037	-2.25704	-0.525692
-3.39872	0.38749	-1.8665	-0.606728
-3.39841	0.18646	-1.71407	-0.565598
-3.39811	0.14308	-1.47728	-0.645096
-3.3978	-0.13772	-1.6265	-0.306427
-3.3975	0.05225	-1.71616	0.0128136
-3.39719	0.31066	-1.82019	0.07798
-3.39688	0.71773	-2.01531	-0.22665
-3.39658	0.50764	-2.23277	-0.239109
-3.39627	0.35106	-2.24131	-0.00482941
-3.39597	0.40559	-2.00313	-0.259716
-3.39566	0.25327	-1.91202	-0.371315
-3.39536	0.15279	-2.16127	-0.473949
-3.39505	0.09653	-1.90708	-0.532467
-3.39475	-0.07674	-1.90958	-0.0990372
-3.39444	0.22677	-1.82628	-0.124603
-3.39413	0.56132	-1.58845	-0.170853
-3.39383	0.74272	-1.73405	0.222702
-3.39352	0.55183	-1.78464	0.412468
-3.39322	0.21778	-1.71697	0.40649
-3.39291	0.52919	-2.02507	0.061409
-3.39261	0.73426	-2.4482	-0.112804
-3.3923	0.3537	-2.28592	-0.262825
-3.392	0.18896	-2.1039	-0.35701
-3.39169	0.31792	-1.81808	-0.179474
-3.39138	0.01733	-1.91763	-0.153336
-3.39108	-0.16972	-2.32481	-0.246635
-3.39077	-0.14339	-2.19057	-0.343487
-3.39047	-0.11999	-2.18124	-0.443081
-3.39016	-0.15973	-2.54432	-0.555355
-3.38986	-0.24184	-2.21398	-0.77087
-3.38955	-0.02063	-2.14716	-0.745983
-3.38925	-0.03307	-2.02417	-0.705364
-3.38894	-0.25346	-2.05576	-0.494881
-3.38863	-0.25616	-2.39775	-0.43108
-3.38833	-0.12985	-2.4784	-0.202515
-3.38802	-0.05995	-2.23753	0.272095
-3.38772	0.05727	-1.97494	0.305073
-3.38741	0.01132	-1.72926	0.0500679
-3.38711	0.2752	-1.56749	-0.377209
-3.3868	0.25911	-1.68071	-0.681999
-3.3865	0.12198	-1.59435	-0.428368
-3.38619	0.13158	-1.72548	-0.0773811
-3.38588	0.37322	-1.96681	0.0218849
-3.38558	0.37023	-2.34675	0.0147438
-3.38527	0.2394	-2.24968	-0.19405
-3.38497	0.24208	-1.72709	-0.0398636
-3.38466	0.35645	-1.79774	-0.0897713
-3.38436	0.34475	-1.97808	-0.102867
-3.38405	0.40775	-2.35968	-0.169701
-3.38375	0.29174	-2.24718	-0.248932
-3.38344	0.26057	-2.13387	0.0625763
-3.38313	0.1473	-2.16871	-0.097477
-3.38283	0.18402	-1.90052	-0.300392
-3.38252	0.48251	-1.87202	-0.654091
-3.38222	0.56883	-2.13105	-0.323277
-3.38191	0.37783	-2.28691	-0.24749
-3.38161	0.22535	-2.28024	-0.257839
-3.3813	0.08558	-1.94006	-0.514877
-3.381	0.01843	-1.86336	-0.455151
-3.38069	0.21349	-1.81138	-0.251064
-3.38038	0.47675	-1.92649	-0.144016
-3.38008	0.66069	-2.24657	-0.285805
-3.37977	0.48463	-2.17943	-0.760216
-3.37947	0.05771	-1.96786	-1.21257
-3.37916	-0.03799	-1.9253	-1.16758
-3.37886	0.11881	-2.27579	-0.881329
-3.37855	0.12998	-2.28872	-0.493828
-3.37825	0.38725	-1.68114	-0.437454
-3.37794	0.4562	-1.65088	-0.511913
-3.37763	0.39078	-1.69773	-0.395092
-3.37733	0.38498	-1.73669	-0.363396
-3.37702	0.23001	-1.82578	-0.43195
-3.37672	0.04942	-1.98295	-0.559818
-3.37641	0.20555	-1.81725	-0.484219
-3.37611	0.40517	-1.84004	-0.461407
-3.3758	0.29835	-1.86736	-0.375629
-3.3755	-0.0627	-1.89671	-0.299156
-3.37519	-0.15338	-2.22777	-0.209595
-3.37488	-0.02832	-2.35426	-0.161751
-3.37458	0.06802	-2.14046	-0.240379
-3.37427	0.31154	-2.22166	-0.251232
-3.37397	0.35035	-2.40604	-0.126133
-3.37366	0.19679	-2.2734	-0.0850525
-3.37336	0.16158	-2.06499	-0.185341
-3.37305	0.25124	-1.88407	-0.124363
-3.37275	0.37157	-1.85322	-0.245232
-3.37244	0.14327	-1.84973	-0.489452
-3.37213	-0.24875	-2.26072	-0.361984
-3.37183	-0.12968	-2.41893	0.069519
-3.37152	-0.02838	-2.3687	0.31237
-3.37122	-0.01372	-1.97945	0.349819
-3.37091	0.03411	-2.03212	0.280514
-3.37061	0.13631	-2.23795	0.35239
-3.3703	0.03131	-1.93449	0.0348511
-3.37	0.04779	-1.63313	-0.224812
-3.36969	0.12444	-1.60943	-0.3288
-3.36938	0.28459	-1.52625	-0.219654
-3.36908	0.2515	-1.66182	-0.143559
-3.36877	0.30286	-1.95036	-0.274418
-3.36847	0.01931	-1.99318	-0.249168
-3.36816	-0.04756	-1.99184	-0.29195
-3.36786	0.09732	-2.22952	0.0600891
-3.36755	0.20293	-2.29858	0.195583
-3.36725	0.41903	-2.19956	-0.0625648
-3.36694	0.23565	-2.0226	-0.555916
-3.36663	0.13005	-2.19718	-0.729065
-3.36633	-0.01522	-2.13931	-0.500111
-3.36602	0.0648	-1.80624	-0.477299
-3.36572	0.41133	-2.02724	-0.568493
-3.36541	0.67628	-2.30396	-0.81451
-3.36511	0.55105	-2.25343	-0.572674
-3.3648	-0.05827	-1.96294	-0.38195
-3.3645	-0.05438	-1.50035	-0.0216675
-3.36419	-0.05648	-1.51448	0.103493
-3.36388	0.09752	-1.52557	-0.282997
-3.36358	-0.04036	-1.47313	-0.524567
-3.36327	-0.09647	-1.53787	-0.532871
-3.36297	0.1477	-1.98212	-0.479897
-3.36266	0.72943	-2.30128	-0.351959
-3.36236	0.77662	-2.16057	-0.293816
-3.36205	0.47328	-1.84919	-0.573284
-3.36175	0.16578	-1.97893	-0.603203
-3.36144	-0.015	-2.22416	-0.297867
-3.36113	-0.33678	-2.09918	-0.162853
-3.36083	-0.40506	-1.91161	-0.0603256
-3.36052	-0.32995	-1.70565	-0.197601
-3.36022	0.24592	-1.81198	-0.188324
-3.35991	0.27763	-1.94199	-0.123623
-3.35961	0.20918	-2.27798	-0.130901
-3.3593	0.44843	-2.37434	-0.202156
-3.359	0.43589	-2.20529	-0.335541
-3.35869	0.53941	-2.34697	-0.311264
-3.35838	0.16019	-2.37801	-0.397053
-3.35808	-0.04411	-2.48094	-0.29797
-3.35777	0.15555	-2.42022	-0.245392
-3.35747	0.10476	-2.12398	-0.425774
-3.35716	0.06353	-1.86702	-0.586449
-3.35686	0.0769	-1.87844	-0.477108
-3.35655	0.15463	-1.79732	-0.419083
-3.35625	0.15463	-1.65662	-0.0280838
-3.35594	0.14965	-2.05768	0.0744743
-3.35563	0.25211	-2.26588	-0.126144
-3.35533	0.28053	-1.94674	-0.138531
-3.35502	0.34737	-1.793	-0.346561
-3.35472	0.30385	-1.8059	-0.663162
-3.35441	0.28637	-1.91719	-0.709599
-3.35411	0.04881	-2.05669	-0.264812
-3.3538	-0.0936	-2.08348	-0.146206
-3.3535	-0.03711	-1.94406	-0.27272
-3.35319	-0.01246	-1.96452	-0.202507
-3.35288	-0.01246	-2.21152	-0.335758
-3.35258	0.31265	-2.43388	-0.429588
-3.35227	0.24621	-2.59407	-0.596004
-3.35197	0.47333	-2.47237	-0.722515
-3.35166	0.50981	-2.36674	-0.394909
-3.35136	0.16354	-2.31817	-0.220394
-3.35105	0.12244	-2.12563	-0.245113
-3.35075	0.27179	-2.53593	-0.324421
-3.35044	0.45029	-2.64149	-0.50119
-3.35013	0.39719	-2.50069	-0.488064
-3.34983	0.2931	-2.31345	-0.55315
-3.34952	0.39551	-2.01213	-0.461746
-3.34922	0.19994	-2.02736	-0.485176
-3.34891	-0.02755	-2.1738	-0.734272
-3.34861	0.26764	-1.95874	-0.599907
-3.3483	0.48323	-1.93074	-0.454449
-3.348	0.45257	-2.1971	-0.488602
-3.34769	0.23457	-2.24479	-0.404991
-3.34738	0.1673	-1.91589	-0.154999
-3.34708	0.34358	-1.91127	-0.0945473
-3.34677	0.3326	-2.11982	-0.00677872
-3.34647	0.59943	-2.15974	-0.262238
-3.34616	0.62756	-2.20034	-0.40485
-3.34586	0.20246	-2.0241	-0.397552
-3.34555	0.0304	-1.86188	-0.336502
-3.34525	-0.25752	-1.90789	-0.0893974
-3.34494	0.0106	-2.07285	-0.0808792
-3.34463	0.01368	-2.23371	-0.289822
-3.34433	-0.54527	-2.17744	-0.448574
-3.34402	-0.37601	-2.13817	-0.201065
-3.34372	0.00155	-2.3315	-0.155994
-3.34341	0.3582	-2.15883	-0.226944
-3.34311	0.46419	-2.20241	-0.163704
-3.3428	0.07716	-2.37662	0.0725174
-3.3425	0.06995	-2.25824	-0.116634
-3.34219	0.20867	-1.85016	-0.443577
-3.34188	0.39409	-1.65696	-0.726971
-3.34158	0.44675	-1.93908	-0.698395
-3.34127	0.32147	-2.11622	-0.691177
-3.34097	0.16654	-1.97546	-0.510891
-3.34066	0.07344	-2.1826	-0.48391
-3.34036	0.28195	-2.46617	-0.314339
-3.34005	0.33143	-2.43893	-0.233063
-3.33975	0.63728	-2.12491	-0.436443
-3.33944	0.78361	-1.80523	-0.592018
-3.33913	0.79708	-1.7254	-0.425385
-3.33883	0.93368	-1.77959	-0.305214
-3.33852	0.97034	-1.51233	-0.509811
-3.33822	0.65267	-1.30748	-0.678177
-3.33791	0.61431	-1.78118	-0.547894
-3.33761	0.25478	-2.01083	-0.483139
-3.3373	-0.01423	-1.84499	-0.513252
-3.337	0.04247	-1.93792	-0.372597
-3.33669	0.17119	-1.9626	-0.16972
-3.33638	0.32011	-1.97419	-0.342461
-3.33608	0.24751	-2.12508	-0.216228
-3.33577	0.24721	-2.06952	-0.32465
-3.33547	0.25046	-1.94968	-0.658726
-3.33516	0.19998	-2.05574	-0.673466
-3.33486	0.23657	-2.35444	-0.726883
-3.33455	0.13353	-2.23399	-0.739727
-3.33425	0.34695	-2.21675	-0.579197
-3.33394	0.46551	-2.26876	-0.519054
-3.33363	0.46383	-2.0383	-0.500198
-3.33333	0.19097	-2.01531	-0.553711
-3.33302	0.28741	-2.01852	-0.581131
-3.33272	0.59061	-2.34271	-0.623379
-3.33241	0.25407	-2.37781	-0.596123
-3.33211	-0.08182	-2.45535	-0.410923
-3.3318	-0.06775	-2.32742	-0.23671
-3.3315	-0.06017	-2.09775	-0.258362
-3.33119	0.18203	-2.05204	-0.29628
-3.33088	0.39345	-1.84737	-0.379234
-3.33058	0.48837	-1.58935	-0.3209
-3.33027	0.99205	-1.57645	-0.370331
-3.32997	1.05185	-1.92186	-0.359695
-3.32966	0.8684	-2.22065	-0.245369
-3.32936	0.51141	-2.14577	-0.471203
-3.32905	0.10079	-1.90402	-0.612701
-3.32875	0.2207	-2.13998	-0.741337
-3.32844	0.24529	-2.12008	-0.622238
-3.32813	0.17199	-1.59306	-0.47113
-3.32783	0.25752	-1.66131	-0.518188
-3.32752	0.57331	-1.69574	-0.726063
-3.32722	0.62086	-1.95807	-0.863953
-3.32691	0.35297	-2.29205	-0.616901
-3.32661	0.65	-2.60099	-0.496208
-3.3263	0.41556	-2.40065	-0.314884
-3.326	-0.03212	-2.29467	-0.442825
-3.32569	0.01405	-2.73964	-0.563927
-3.32538	0.18864	-2.79176	-0.446186
-3.32508	0.06641	-2.68778	-0.40099
-3.32477	0.29828	-2.61823	-0.53941
-3.32447	0.55227	-2.37951	-0.758564
-3.32416	0.30344	-2.23449	-0.80542
-3.32386	0.20067	-1.86368	-0.59198
-3.32355	0.11967	-1.83334	-0.620926
-3.32325	0.18424	-1.91179	-0.320877
-3.32294	0.28597	-2.34843	-0.0606041
-3.32263	0.28974	-2.5555	-0.183403
-3.32233	0.45828	-2.32655	-0.192459
-3.32202	0.66352	-2.39469	-0.0695267
-3.32172	0.69508	-2.51189	-0.357529
-3.32141	0.67176	-2.14228	-0.561676
-3.32111	0.57124	-1.82192	-0.225723
-3.3208	0.47742	-1.77467	0.0153923
-3.3205	0.46826	-2.12753	-0.0687294
-3.32019	0.63587	-2.10104	-0.284737
-3.31989	0.49537	-1.93849	-0.546513
-3.31958	0.3854	-2.07015	-0.673458
-3.31927	0.16612	-2.20713	-0.509819
-3.31897	-0.06699	-2.22764	-0.299397
-3.31866	0.17535	-2.38655	-0.270386
-3.31836	-0.07336	-2.50853	-0.180359
-3.31805	-0.26243	-2.3349	-0.28521
-3.31775	0.03542	-2.05838	-0.480579
-3.31744	0.20711	-2.20222	-0.549484
-3.31714	0.01386	-2.28181	-0.515259
-3.31683	-0.09348	-2.43518	-0.294445
-3.31652	0.17264	-2.45848	-0.247902
-3.31622	0.56846	-2.13137	-0.498489
-3.31591	0.96008	-1.65369	-0.558395
-3.31561	0.94696	-1.70992	-0.417225
-3.3153	0.60531	-1.99362	-0.358051
-3.315	0.58656	-2.14039	-0.298447
-3.31469	0.65942	-2.18398	-0.466484
-3.31439	0.55576	-1.97265	-0.242222
-3.31408	0.47945	-1.94641	-0.0414925
-3.31377	0.85316	-1.86384	-0.248238
-3.31347	0.93708	-1.84412	-0.277779
-3.31316	0.75188	-1.92662	0.06213
-3.31286	0.47396	-1.65407	0.404839
-3.31255	0.08491	-1.62779	0.307617
-3.31225	0.2273	-2.03374	0.0494576
-3.31194	0.24091	-2.22499	-0.26609
-3.31164	-0.19045	-2.01424	-0.170399
-3.31133	-0.34531	-1.70554	-0.141262
-3.31102	-0.26503	-2.01875	-0.438766
-3.31072	-0.06504	-2.37053	-0.585026
-3.31041	0.12808	-2.39877	-0.812767
-3.31011	0.52153	-2.46383	-0.7369
-3.3098	0.7827	-2.69351	-0.571709
-3.3095	0.73394	-2.30025	-0.35144
-3.30919	0.44767	-2.22396	-0.316738
-3.30889	0.16017	-2.04717	-0.490307
-3.30858	0.47157	-2.06595	-0.389294
-3.30827	0.42145	-2.34906	-0.0909729
-3.30797	0.21067	-2.18212	-0.299988
-3.30766	0.16847	-2.0905	-0.539711
-3.30736	0.45895	-2.27926	-0.438782
-3.30705	0.49563	-2.43181	-0.353897
-3.30675	0.4472	-2.50842	-0.231892
-3.30644	0.41637	-2.45376	-0.370831
-3.30614	0.76196	-2.0988	-0.442265
-3.30583	0.91835	-2.0818	-0.501663
-3.30552	0.76861	-1.8773	-0.60754
-3.30522	0.79036	-2.01155	-0.384651
-3.30491	0.75692	-2.33253	-0.403954
-3.30461	0.59473	-2.0634	-0.0967751
-3.3043	0.33721	-2.03683	-0.155724
-3.304	0.19932	-2.21544	-0.673775
-3.30369	0.42448	-2.10452	-0.629986
-3.30339	0.50628	-1.93813	-0.414127
-3.30308	0.45961	-1.8975	-0.251377
-3.30277	0.67112	-1.96788	-0.0456123
-3.30247	0.34542	-1.75523	-0.137238
-3.30216	0.13021	-1.52189	-0.185345
-3.30186	0.39172	-1.59386	-0.0822334
-3.30155	0.3379	-1.76427	-0.282742
-3.30125	0.2686	-1.7439	-0.307384
-3.30094	0.36189	-1.96815	-0.237621
-3.30064	0.48947	-1.75549	-0.0557442
-3.30033	0.51392	-1.7929	-0.107208
-3.30002	0.27434	-2.30155	-0.425865
-3.29972	0.19589	-2.37666	-0.46384
-3.29941	0.24343	-2.29692	-0.328041
-3.29911	0.36064	-1.95422	-0.389286
-3.2988	0.50366	-1.89149	-0.506039
-3.2985	0.423	-1.80767	-0.618549
-3.29819	0.2739	-2.0854	-0.514412
-3.29789	-0.07024	-1.94334	-0.594666
-3.29758	0.18479	-1.89191	-0.422123
-3.29727	0.43677	-1.98885	0.00614166
-3.29697	0.47519	-2.09584	-0.0935097
-3.29666	0.51004	-1.91659	-0.179138
-3.29636	0.4194	-2.24655	-0.291042
-3.29605	0.32541	-2.57637	-0.333664
-3.29575	0.08523	-2.30491	-0.306587
-3.29544	0.33216	-2.18799	0.0421638
-3.29514	0.17857	-2.26122	0.00421524
-3.29483	0.12439	-2.09542	-0.206299
-3.29452	0.2794	-2.01184	-0.344143
-3.29422	0.01381	-2.21997	-0.447708
-3.29391	-0.27883	-2.31442	-0.502068
-3.29361	-0.33456	-2.35828	-0.586411
-3.2933	-0.04362	-1.92125	-0.669495
-3.293	0.17521	-1.48581	-0.682587
-3.29269	0.33006	-1.86646	-0.708649
-3.29239	0.08435	-2.14634	-0.625385
-3.29208	0.01755	-1.95062	-0.243725
-3.29177	0.1028	-1.95281	-0.178257
-3.29147	0.23844	-2.16299	-0.377491
-3.29116	0.27619	-2.23712	-0.359585
-3.29086	0.34407	-2.26142	-0.0576553
-3.29055	-0.02892	-2.13437	0.0158501
-3.29025	-0.08105	-1.81152	-0.188927
-3.28994	0.17588	-1.676	-0.156719
-3.28964	0.33566	-1.70745	-0.206131
-3.28933	0.31618	-1.76733	-0.457298
-3.28902	0.29771	-1.56629	-0.021637
-3.28872	0.42875	-1.62502	0.0261421
-3.28841	0.24251	-2.04546	-0.323086
-3.28811	-0.40817	-2.22807	-0.367233
-3.2878	-0.58807	-2.25051	-0.320213
-3.2875	-0.43839	-2.25218	-0.195847
-3.28719	-0.28996	-2.0331	-0.139076
-3.28689	-0.03056	-1.94322	-0.427048
-3.28658	0.03055	-1.95088	-0.283623
-3.28627	-0.000797272	-2.08953	-0.219246
-3.28597	0.07848	-2.24192	-0.150551
-3.28566	0.10526	-2.41136	-0.255867
-3.28536	0.23211	-2.21003	-0.392254
-3.28505	0.05647	-2.05982	-0.115669
-3.28475	-0.11511	-1.99187	-0.137451
-3.28444	-0.07967	-1.74076	-0.236996
-3.28414	0.04905	-1.8786	-0.403179
-3.28383	0.21804	-1.96069	-0.675728
-3.28352	0.03115	-1.83539	-0.490814
-3.28322	0.03549	-1.90741	-0.246685
-3.28291	-0.02678	-1.97981	-0.141914
-3.28261	-0.06012	-1.75959	-0.289745
-3.2823	0.15509	-1.65481	-0.312408
-3.282	0.20319	-1.37516	-0.387253
-3.28169	0.17073	-1.45126	-0.456478
-3.28139	0.34103	-1.76746	-0.329094
-3.28108	0.54502	-1.58792	-0.278606
-3.28077	0.69748	-1.62246	-0.217041
-3.28047	0.41215	-1.66882	-0.286083
-3.28016	0.29699	-1.70602	-0.605583
-3.27986	0.29632	-1.94431	-0.846558
-3.27955	0.38004	-1.77467	-0.793076
-3.27925	0.34928	-1.71199	-0.703266
-3.27894	0.38325	-1.83454	-0.490433
-3.27864	0.48281	-2.02215	-0.193073
-3.27833	0.09366	-1.87706	-0.0524559
-3.27802	0.08321	-1.94601	-0.223766
-3.27772	0.35398	-2.17345	-0.188763
-3.27741	0.3964	-2.06153	-0.207417
-3.27711	0.60461	-2.01384	-0.48085
-3.2768	0.67068	-2.07715	-0.537708
-3.2765	0.10821	-2.21614	-0.552746
-3.27619	0.01878	-2.21578	-0.607456
-3.27589	0.23781	-2.05398	-0.792076
-3.27558	0.40405	-2.04991	-0.698387
-3.27527	0.17125	-2.26716	-0.184372
-3.27497	-0.07864	-2.10484	-0.246006
-3.27466	-0.11112	-1.69352	-0.310032
-3.27436	0.10594	-1.96735	-0.219486
-3.27405	0.36867	-2.12856	-0.22168
-3.27375	0.5496	-1.86784	-0.0518799
-3.27344	0.47254	-1.98605	-0.148495
-3.27314	0.22264	-1.88371	-0.0421982
-3.27283	0.17865	-1.77826	0.0707283
-3.27252	0.05753	-2.03912	0.0354996
-3.27222	-0.05155	-2.39305	-0.123966
-3.27191	0.17864	-2.44283	-0.30394
-3.27161	0.38414	-2.38701	-0.326469
-3.2713	0.25462	-2.31323	-0.500591
-3.271	0.203	-2.12719	-0.493359
-3.27069	0.08856	-1.87583	-0.593792
-3.27039	0.26698	-2.00068	-0.559261
-3.27008	0.45086	-1.86837	-0.360119
-3.26977	0.57995	-1.7152	-0.290585
-3.26947	0.35446	-1.89606	-0.0929985
-3.26916	0.2904	-2.29252	-0.116676
-3.26886	0.23783	-2.10439	0.0352707
-3.26855	0.17771	-1.97648	-0.00759506
-3.26825	0.3736	-1.61732	-0.297657
-3.26794	0.21201	-1.58085	-0.30735
-3.26764	0.32027	-1.7508	-0.222778
-3.26733	0.84544	-1.85696	-0.451313
-3.26702	0.81492	-1.99586	-0.572754
-3.26672	0.42112	-1.66004	-0.476944
-3.26641	0.26057	-1.56979	-0.173065
-3.26611	0.44973	-1.69436	-0.0975456
-3.2658	0.45584	-1.90211	-0.116165
-3.2655	0.31487	-1.57498	-0.100815
-3.26519	0.47323	-1.51948	-0.0535431
-3.26489	0.1879	-1.54665	0.0776215
-3.26458	0.26911	-1.91252	0.0510063
-3.26427	0.12046	-2.05728	-0.20673
-3.26397	-0.13289	-1.97443	-0.566456
-3.26366	0.21144	-1.97537	-0.533657
-3.26336	-0.03443	-1.96468	-0.648437
-3.26305	-0.03634	-2.19507	-0.63245
-3.26275	0.34039	-2.1274	-0.588448
-3.26244	0.6996	-1.73796	-0.935715
-3.26214	0.82064	-1.68061	-0.926998
-3.26183	0.80066	-1.80275	-0.728153
-3.26152	0.81534	-1.94884	-0.809994
-3.26122	0.60754	-2.51159	-0.669529
-3.26091	0.41581	-2.44061	-0.329243
-3.26061	0.54208	-2.00154	-0.513718
-3.2603	0.4809	-1.73703	-0.303596
-3.26	0.41587	-1.78825	0.196232
-3.25969	0.43806	-1.6199	0.0644379
-3.25939	0.42351	-1.59489	-0.44437
-3.25908	0.48741	-1.74208	-0.663963
-3.25877	0.38079	-1.80975	-0.489094
-3.25847	0.48196	-1.93557	-0.458149
-3.25816	0.88427	-2.05416	-0.577534
-3.25786	0.60823	-2.43535	-0.523174
-3.25755	0.45202	-2.61859	-0.517063
-3.25725	0.41027	-2.67091	-0.619888
-3.25694	0.38483	-2.46185	-0.275978
-3.25664	0.10408	-2.16795	-0.301933
-3.25633	0.02842	-2.0449	-0.569511
-3.25602	0.12627	-2.19167	-0.469624
-3.25572	0.27794	-2.29056	-0.284126
-3.25541	0.01774	-2.06141	-0.253963
-3.25511	-0.00923	-2.05872	-0.474609
-3.2548	0.23879	-2.21791	-0.322273
-3.2545	0.24465	-2.38654	-0.180557
-3.25419	0.09252	-2.26007	-0.0678291
-3.25389	0.08846	-2.12383	-0.383656
-3.25358	0.20898	-2.35238	-0.289913
-3.25327	0.39619	-2.52655	-0.0847168
-3.25297	0.58005	-2.41595	-0.0750923
-3.25266	0.44897	-2.33691	-0.0698814
-3.25236	0.37189	-2.62635	-0.114822
-3.25205	0.5706	-2.1275	-0.496651
-3.25175	0.31202	-1.72634	-0.505348
-3.25144	0.39964	-1.68538	-0.863575
-3.25114	0.56883	-2.06497	-0.827602
-3.25083	0.2778	-2.11692	-0.432495
-3.25052	0.1073	-1.77357	-0.716766
-3.25022	0.19443	-1.67554	-0.663353
-3.24991	0.31599	-1.82162	-0.133797
-3.24961	-0.05418	-1.76968	-0.154957
-3.2493	0.14476	-1.78889	-0.397308
-3.249	0.40818	-1.83742	-0.381268
-3.24869	0.2264	-1.95374	-0.297897
-3.24839	-0.16054	-2.14727	-0.180157
-3.24808	0.08404	-2.01921	-0.165386
-3.24777	0.02836	-2.05433	-0.623024
-3.24747	0.05234	-2.01405	-0.461864
-3.24716	-0.02921	-2.06147	-0.421162
-3.24686	0.00836	-2.0082	-0.431953
-3.24655	0.04609	-1.88832	-0.363342
-3.24625	0.07856	-1.82647	-0.506226
-3.24594	0.34456	-1.9293	-0.829735
-3.24564	0.33659	-2.22326	-0.757084
-3.24533	0.46561	-1.90561	-0.252491
-3.24502	0.28045	-1.6771	-0.0578613
-3.24472	0.30462	-1.64837	-0.188358
-3.24441	0.26668	-1.78363	-0.333317
-3.24411	0.32838	-1.64236	-0.414005
-3.2438	0.40581	-1.62939	-0.268482
-3.2435	0.28593	-2.04934	-0.0467491
-3.24319	0.20697	-2.06099	-0.0897484
-3.24289	0.34751	-1.66998	-0.183334
-3.24258	0.27402	-1.5618	0.00278854
-3.24227	0.36706	-1.52943	-0.133366
-3.24197	0.03871	-1.60297	-0.318718
-3.24166	0.0201	-1.7548	-0.596752
-3.24136	0.08489	-1.52359	-0.469997
-3.24105	-0.04025	-1.51355	-0.366413
-3.24075	-0.05617	-1.74115	-0.467159
-3.24044	-0.21493	-1.87006	-0.823242
-3.24014	-0.22983	-2.01315	-0.916931
-3.23983	-0.42495	-2.09293	-0.447151
-3.23952	-0.1735	-1.94974	-0.289162
-3.23922	-0.12712	-2.04026	-0.227913
-3.23891	0.12698	-2.35676	-0.479015
-3.23861	0.17316	-2.38185	-0.569534
-3.2383	0.28004	-2.30581	-0.456726
-3.238	0.24289	-1.82182	-0.462376
-3.23769	0.03173	-1.68727	-0.240803
-3.23739	-0.00396	-1.72346	-0.0507317
-3.23708	-0.30908	-1.67163	0.0474663
-3.23677	-0.1808	-1.44329	0.144127
-3.23647	0.26485	-1.47088	0.402714
-3.23616	0.17712	-1.55932	0.0775146
-3.23586	0.13827	-1.54665	-0.181892
-3.23555	0.27618	-1.60973	-0.479343
-3.23525	0.17459	-1.727	-0.510197
-3.23494	0.15885	-1.75741	-0.111969
-3.23464	0.30169	-1.63839	0.160271
-3.23433	0.50602	-1.65428	0.131851
-3.23402	0.4304	-1.63652	-0.183418
-3.23372	0.48054	-1.57169	-0.404922
-3.23341	0.43784	-1.63424	-0.5014
-3.23311	0.40228	-1.69859	-0.420033
-3.2328	0.8139	-1.5202	-0.595417
-3.2325	0.42707	-1.47755	-0.56575
-3.23219	0.23468	-1.61686	-0.49646
-3.23189	0.02143	-1.63162	-0.71608
-3.23158	0.13144	-1.71354	-0.577553
-3.23127	0.38928	-1.68191	-0.273289
-3.23097	0.62306	-1.71324	-0.224613
-3.23066	0.69492	-1.65059	-0.164234
-3.23036	0.62721	-1.5456	-0.176178
-3.23005	0.26955	-1.4925	-0.103184
-3.22975	0.41223	-1.86655	-0.0562973
-3.22944	0.52161	-1.80861	-0.205769
-3.22914	0.48545	-1.99368	-0.328743
-3.22883	0.32144	-2.09673	-0.187016
-3.22852	0.14332	-2.22908	-0.202442
-3.22822	0.23476	-2.08044	-0.355194
-3.22791	0.41116	-2.06704	-0.211243
-3.22761	0.49004	-1.88226	-0.24007
-3.2273	0.33379	-1.46683	-0.0689621
-3.227	0.00366	-1.71855	-0.144791
[truncated: 63,537 more rows]

## Sheet: Fig.2e
XPS spectra of C-dots, C-dots-PS and C-dots-PS-HCl
	C-dots	C-dots-PS	C-dots-PS-HCl
Binding energy (eV)	Intensity	Intensity	Intensity
175	-0.00017	0	257.2
174.9	-9.7825	31.401	294.34
174.8	-18.8731	55.894	292.32
174.7	-27.2719	-0.127	247.83
174.6	-34.9789	-7.126	292.16
174.5	-41.9941	28.563	338.4
174.4	-50.355	22.543	385.85
174.3	-53.1504	48.813	274.83
174.2	-57.6946	13.212	222.96
174.1	-62.9035	32.454	242.9
174	-71.1779	44.849	257.37
173.9	-76.1212	21.002	285.65
173.8	-69.2916	29.299	205.52
173.7	-63.5393	62.217	173.08
173.6	-64.3719	22.796	197.1
173.5	-57.7782	24.383	176.45
173.4	-54.7562	20.359	167.61
173.3	-46.3102	-7.545	171.5
173.2	-46.2669	-17.017	148.71
173.1	-45.8885	18.41	148
173	-43.1651	-9.701	106.44
172.9	-43.4066	-15.106	51.64
172.8	-48.0776	23.372	105.91
172.7	-53.5423	56.235	116.21
172.6	-59.3257	41.986	93.19
172.5	-54.7486	5.68	36.64
172.4	-46.4253	-1.978	23.08
172.3	-44.7736	25.108	64.46
172.2	-47.514	16.506	71.4
172.1	-32.7738	15.602	32.93
172	-22.9433	-21.198	27.83
171.9	-29.6104	-15.958	8.14
171.8	-32.4156	2.988	45.65
171.7	-28.6955	19.407	7.02
171.6	-30.7223	19.93	-31.3
171.5	-35.6417	27.882	-2.32
171.4	-43.7504	19.008	-30.56
171.3	-54.2702	32.722	-22.91
171.2	-65.0401	40.738	-11.29
171.1	-64.8775	-6.636	-8.92
171	-58.8384	10.845	-7.22
170.9	-60.3112	-16.746	-39.68
170.8	-59.7657	20.933	-17.94
170.7	-60.2454	67.852	-30.06
170.6	-60.7799	34.874	-35
170.5	-63.1424	44.956	70.16
170.4	-58.6406	94.006	52.07
170.3	-42.24	74.978	107.79
170.2	-32.4275	101.539	151.64
170.1	-26.8001	128.611	218.43
170	-16.4891	171.633	307.9
169.9	-7.15499	240.792	409.16
169.8	5.08014	358.042	464.79
169.7	25.3497	448.462	526.76
169.6	49.8414	590.762	682.19
169.5	68.7534	713.522	821.48
169.4	99.7784	921.922	938.89
169.3	126.266	1217.29	1140.81
169.2	141.638	1427.48	1215.04
169.1	157.611	1627.15	1375.45
169	191.424	1901.44	1577.89
168.9	244.97	2206.24	1676.03
168.8	293.375	2486.31	1791.7
168.7	327.154	2761.61	2021.14
168.6	359.432	2850.87	2142.46
168.5	371.514	3099.43	2189.8
168.4	373.274	3321.58	2345.2
168.3	355.805	3554.04	2471.96
168.2	348.923	3639.94	2460.07
168.1	359.731	3741.33	2656.84
168	389.515	3898.95	2603.95
167.9	441.835	4071.85	2662.6
167.8	483.448	4187.77	2629.72
167.7	519.22	4392.49	2621.08
167.6	552.342	4504.36	2587.11
167.5	545.143	4676.52	2529.01
167.4	510.086	4815.85	2411.86
167.3	456.919	4506.14	2220.7
167.2	403.471	4340.12	2008.61
167.1	331.08	4222.14	1825.49
167	261.119	3748.99	1508.62
166.9	202.204	3233.81	1156.4
166.8	145.567	2681.63	900.07
166.7	106.99	2133.48	651.26
166.6	70.1071	1655.61	422.93
166.5	31.4598	1240.71	275.46
166.4	6.18221	886.672	97.62
166.3	-8.50737	580.982	-25.75
166.2	-17.7817	360.202	-132.15
166.1	-25.3158	189.952	-149.65
166	-26.2173	186.102	-166.68
165.9	-28.3836	104.083	-180.34
165.8	-38.4039	32.422	-199.27
165.7	-44.0323	-2.208	-216.42
165.6	-56.3383	-32.144	-212.77
165.5	-65.2266	-33.042	-211.24
165.4	-79.09	-74.203	-214.93
165.3	-84.9165	-54.797	-208.16
165.2	-81.2335	-81.084	-209.03
165.1	-69.2421	-99.789	-226.03
165	-54.7876	-100.651	-261.55
164.9	-53.0379	-86.516	-204.97
164.8	-49.6563	-74.861	-196.8
164.7	-34.8568	-88.656	-260.96
164.6	-31.7143	-103.598	-261.52
164.5	-32.0654	-108.956	-215.58
164.4	-34.9525	-103.815	-256.62
164.3	-28.6264	-103.208	-203.72
164.2	-23.2214	-84.253	-211.88
164.1	-27.1928	-104.36	-217.01
164	-32.3119	-103.223	-203.14
163.9	-41.5424	-77.693	-162.28
163.8	-41.9297	-96.191	-248.13
163.7	-39.7958	-75.548	-208.82
163.6	-47.8671	-58.679	-213.35
163.5	-46.6055	-85.719	-178.02
163.4	-40.5217	-82.73	-202.59
163.3	-40.3724	-122.104	-235.39
163.2	-35.1285	-98.694	-194.88
163.1	-32.1825	-74.856	-208.61
163	-29.4545	-98.631	-241.9
162.9	-27.1221	-83.069	-235.61
162.8	-25.5126	-81.295	-204.4
162.7	-27.1891	-102.834	-164.49
162.6	-29.8282	-87.736	-214.57
162.5	-22.1297	-122.202	-231.94
162.4	-24.898	-121.144	-256.93
162.3	-37.2024	-117.891	-234.45
162.2	-49.1777	-111.674	-174.05
162.1	-68.1995	-107.707	-136.73
162	-71.515	-128.351	-150.39
161.9	-74.5822	-136.024	-105.7
161.8	-90.1412	-138.179	-115.11
161.7	-110.134	-128.711	-52.33
161.6	-110.167	-155.577	-1.03
161.5	-92.0175	-164.245	8.72
161.4	-82.8849	-117.256	-29.08
161.3	-69.8724	-132.574	45.92
161.2	-71.8429	-181.806	50.65
161.1	-69.9747	-134.408	-8.68
161	-58.1216	-131.505	6.54
160.9	-67.2754	-188.325	54.71
160.8	-87.9103	-143.262	90.16
160.7	-102.177	-120.039	105.64
160.6	-110.277	-142.988	136.24
160.5	-107.402	-103.792	72.3
160.4	-106.151	-93.528	66.36
160.3	-96.2162	-137.77	68.82
160.2	-90.0746	-130.557	121.21
160.1	-79.5202	-149.502	141.31
160	-74.5169	-150.058	70.11
--
--
--
--
--
--
--
--
--
--
--
--
--
--
--
--
--
--
--
--
--
--
--
--
--
--
--
--
--
--
		--	--
		--	--
		--	--
		--	--
		--	--
		--	--
		--	--
		--	--
		--	--
		--	--
		--	--

[truncated: 39 more sheets: Fig.2f, Fig.2g, Fig.2h, Fig.3b, Fig.3c, Fig.3d, Fig.3e, fig.3f, Fig.5c, Fig.5e, Fig.5h, Fig.5i, Fig.5k, Fig.5l, Fig.6a, Fig.6c, Fig.6e, Fig.6f, Fig.6h, Fig.6i …]
